# Supplementary material for: Bis(tetra­ethyl­ammonium) bis­(dimethyl­formamide)­tetra­kis­(μ-N,2-dioxido­benzene-1-carboximidato)penta­copper(II)
Source: Acta Crystallogr Sect E Struct Rep Online. 2011 Mar 12;67(Pt 4):m419–20. doi: 10.1107/S1600536811007975 (PMC3099866; doi:10.1107/S1600536811007975)
Supplement: Supplementary file 1 [file e-67-0m419-sup1.cif]

##############################################################################
###                                                                        ###
###        Electronic paper (Acta Crystallographica Section E)             ###
###                                                                        ###
##############################################################################
#                                                                            #
# This CIF contains the data in a paper accepted for publication in Acta     #
# Crystallographica Section E. It conforms to the requirements of Notes      #
# for Authors for Section E, and has been peer reviewed under the auspices   #
# of the IUCr Commission on Journals.                                        #
#                                                                            #
# Full details of the Crystallographic Information File format               #
# are given in the paper "The Crystallographic Information File (CIF):       #
# a New Standard Archive File for Crystallography" by S. R. Hall, F. H.      #
# Allen and I. D. Brown [Acta Cryst. (1991), A47, 655-685].                  #
#                                                                            #
# The current version of the core CIF dictionary is obtainable from          #
# ftp://ftp.iucr.org/pub/cif_core.dic. The current version number is 2.4.    #
#                                                                            #
# Software is freely available for graphical display of the structure(s) in  #
# this CIF.  For information consult the CIF home page http://www.iucr.org/  #
# cif/home.html                                                              #
#                                                                            #
# This file may be used for bona fide research purposes within the           #
# scientific community so long as proper attribution is given to the journal # 
# article from which it was obtained.                                        #
#                                                                            #
##############################################################################
                                             
data_I
_audit_creation_method     SHELXL-97
_chemical_name_systematic
;
Bis(tetraethylammonium) bis(dimethylformamide)tetrakis(\m-<i>N</i>,2-\
dioxidobenzene-1-carboximidato)pentacopper(II)
;
_chemical_name_common     ?
_chemical_formula_moiety     '2(C8 H20 N +), C34 H30 Cu5 N6 O14 2-)'
_chemical_formula_sum     'C50 H70 Cu5 N8 O14'
_chemical_formula_iupac     '(C8 H20 N)2 [Cu5 (C7 H4 N O3)4 (C3 H7 N O)2]'
_chemical_formula_weight     1325.74
_chemical_melting_point     ?
_symmetry_cell_setting     orthorhombic
_symmetry_space_group_name_H-M     'P b c a'
_symmetry_space_group_name_hall     '-P 2ac 2ab'
loop_
    _symmetry_equiv_pos_as_xyz
    'x, y, z'
    '-x+1/2, -y, z+1/2'
    'x+1/2, -y+1/2, -z'
    '-x, y+1/2, -z+1/2'
    '-x, -y, -z'
    'x-1/2, y, -z-1/2'
    '-x-1/2, y-1/2, z'
    'x, -y-1/2, z-1/2'
_cell_length_a     16.641(3)
_cell_length_b     13.616(2)
_cell_length_c     23.238(4)
_cell_angle_alpha     90.00
_cell_angle_beta     90.00
_cell_angle_gamma     90.00
_cell_volume     5265.4(15)
_cell_formula_units_Z     4
_cell_measurement_reflns_used     9969
_cell_measurement_theta_min     2.44
_cell_measurement_theta_max     28.22
_cell_measurement_temperature     100(2)
_exptl_crystal_description     block
_exptl_crystal_colour     black
_exptl_crystal_size_max     0.45
_exptl_crystal_size_mid     0.40
_exptl_crystal_size_min     0.29
_exptl_crystal_density_diffrn     1.672
_exptl_crystal_density_meas     ?
_exptl_crystal_density_method     'not measured'
_exptl_crystal_F_000     2732
_exptl_absorpt_coefficient_mu     2.063
_exptl_absorpt_correction_type     multi-scan
_exptl_absorpt_process_details     '(APEX2; Bruker, 2009)'
_exptl_absorpt_correction_T_min     0.5884
_exptl_absorpt_correction_T_max     0.7463
_exptl_special_details
;
The structure of <b>1</b> shows severe static disorder. The anionic
metallacrown, the tetraethylammonium, and the solvent DMF molecules all show
disorder over each two mutually exclusive sites with different occupancy
ratios. The refined values are 0.6215(6) to 0.3785(6) for the metallacrown,
0.759(3) to 0.241(1) for the tetraethylammonium ions and 0.537(6) to 0.463(6)
for the DMF molecules. The metallacrown is disordered by a
non-crystallographic two fold axis, as is the DMF molecule. The
tetraethylammonium is disordered by a pseudo-inversion center. Equivalent
bonds in disordered sections of the molecules were restrained to be similar
(standard deviation 0.02 \%A). The atom O7 and O7b were restrained to be
approximately isotropic (standard deviation 0.01 \%A^2^), and the ADPs of the
atoms C18<i>b</i> and C22, O7 and O7b, and N4 and N4b were each constrained to
be the same. Aromatic benzene rings were constrained to resemble ideal
hexagons with C---C distances of 1.39 \%A.
IR bands (cm^-1^): 1605(<i>s</i>), 1572(<i>s</i>), 1526(<i>s</i>),
1437(<i>m</i>), 1389(<i>s</i>), 1319(<i>s</i>), 1254(<i>s</i>),
1097(<i>m</i>), 1024(<i>m</i>), 943(<i>m</i>), 742(<i>m</i>), 684(<i>m</i>),
657(<i>m</i>), 582(<i>m</i>), 476(<i>m</i>).
;
_diffrn_ambient_temperature     100(2)
_diffrn_radiation_type     MoK\a
_diffrn_radiation_wavelength     0.71073
_diffrn_radiation_source     'fine-focus sealed tube'
_diffrn_radiation_monochromator     graphite
_diffrn_measurement_device_type     'Bruker SMART APEX CCD'
_diffrn_measurement_method     \w
_diffrn_detector_area_resol_mean     ?
_diffrn_reflns_number     51635
_diffrn_reflns_av_R_equivalents     0.0548
_diffrn_reflns_av_sigmaI/netI     0.0475
_diffrn_reflns_theta_min     2.12
_diffrn_reflns_theta_max     31.43
_diffrn_reflns_theta_full     28.00
_diffrn_measured_fraction_theta_max     0.956
_diffrn_measured_fraction_theta_full     1.000
_diffrn_reflns_limit_h_min     -24
_diffrn_reflns_limit_h_max     24
_diffrn_reflns_limit_k_min     -19
_diffrn_reflns_limit_k_max     19
_diffrn_reflns_limit_l_min     -31
_diffrn_reflns_limit_l_max     33
_diffrn_standards_number     0
_diffrn_standards_interval_count     .
_diffrn_standards_interval_time     .
_diffrn_standards_decay_%     ?
_refine_special_details
;
Refinement of <i>F</i>^2^ against ALL reflections. The weighted <i>R</i>-factor
<i>wR</i> and goodness of fit <i>S</i> are based on <i>F</i>^2^, conventional
<i>R</i>-factors <i>R</i> are based on <i>F</i>, with <i>F</i> set to zero for
negative <i>F</i>^2^. The threshold expression of <i>F</i>^2^ >
\s(<i>F</i>^2^) is used only for calculating <i>R</i>-factors(gt) <i>etc</i>.
and is not relevant to the choice of reflections for refinement.
<i>R</i>-factors based on <i>F</i>^2^ are statistically about twice as large
as those based on <i>F</i>, and <i>R</i>- factors based on ALL data will be
even larger.
;
_reflns_number_total     8316
_reflns_number_gt     6387
_reflns_threshold_expression     I>2\s(I)
_refine_ls_structure_factor_coef     Fsqd
_refine_ls_matrix_type     full
_refine_ls_R_factor_all     0.0635
_refine_ls_R_factor_gt     0.0427
_refine_ls_wR_factor_gt     0.0958
_refine_ls_wR_factor_ref     0.1037
_refine_ls_goodness_of_fit_ref     1.118
_refine_ls_restrained_S_all     1.112
_refine_ls_number_reflns     8316
_refine_ls_number_parameters     631
_refine_ls_number_restraints     101
_refine_ls_number_constraints     3
_refine_ls_hydrogen_treatment     constr
_refine_ls_weighting_scheme     calc
_refine_ls_weighting_details
         'calc w=1/[\s^2^(Fo^2^)+(0.0000P)^2^+7.2598P] where P=(Fo^2^+2Fc^2^)/3'
_atom_sites_solution_hydrogens     geom
_atom_sites_solution_primary     direct
_atom_sites_solution_secondary     difmap
_refine_ls_shift/su_max     0.002
_refine_ls_shift/su_mean     0.000
_refine_diff_density_max     0.474
_refine_diff_density_min     -0.347
_refine_ls_extinction_method     none
_refine_ls_extinction_coef     ?
loop_
    _atom_type_symbol
    _atom_type_description
    _atom_type_scat_dispersion_real
    _atom_type_scat_dispersion_imag
    _atom_type_scat_source
    'C' 'C' 0.0033 0.0016
                         'International Tables Vol C Tables 4.2.6.8 and 6.1.1.4'
    'H' 'H' 0.0000 0.0000
                         'International Tables Vol C Tables 4.2.6.8 and 6.1.1.4'
    'Cu' 'Cu' 0.3201 1.2651
                         'International Tables Vol C Tables 4.2.6.8 and 6.1.1.4'
    'N' 'N' 0.0061 0.0033
                         'International Tables Vol C Tables 4.2.6.8 and 6.1.1.4'
    'O' 'O' 0.0106 0.0060
                         'International Tables Vol C Tables 4.2.6.8 and 6.1.1.4'
_computing_data_collection     'APEX2 (Bruker, 2009)'
_computing_cell_refinement     'APEX2 (Bruker, 2009)'
_computing_data_reduction     'APEX2 (Bruker, 2009)'
_computing_structure_solution     'SHELXS97 (Sheldrick, 2008)'
_computing_structure_refinement     'SHELXL97 (Sheldrick, 2008)'
_computing_molecular_graphics     'SHELXTL (Sheldrick, 2008)'
_computing_publication_material     'SHELXL97 (Sheldrick, 2008)'
loop_
    _atom_site_type_symbol
    _atom_site_label
    _atom_site_fract_x
    _atom_site_fract_y
    _atom_site_fract_z
    _atom_site_U_iso_or_equiv
    _atom_site_adp_type
    _atom_site_calc_flag
    _atom_site_refinement_flags
    _atom_site_occupancy
    _atom_site_disorder_assembly
    _atom_site_disorder_group
    Cu Cu1 0.5000 0.5000 0.5000 0.02182(9) Uani d S 1 . .
    Cu Cu2 0.57625(3) 0.41430(3) 0.616568(19) 0.02373(11) Uani d PD 0.6215(7) .
                                                                               1
    O O1 0.41463(15) 0.57229(17) 0.46572(10) 0.0221(5) Uani d PD 0.6215(7) . 1
    N N1 0.3913(12) 0.6588(11) 0.4928(5) 0.0215(16) Uani d PD 0.6215(7) . 1
    C C1 0.3635(2) 0.7238(3) 0.45496(15) 0.0231(7) Uani d PD 0.6215(7) . 1
    O O2 0.36367(16) 0.7058(2) 0.40009(11) 0.0269(5) Uani d PD 0.6215(7) . 1
    C C2 0.33280(17) 0.81957(17) 0.4762(2) 0.0211(8) Uani d PGD 0.6215(7) . 1
    C C3 0.3010(2) 0.8806(3) 0.43404(12) 0.0292(10) Uani d PGD 0.6215(7) . 1
    H H3 0.3017 0.8607 0.3949 0.035 Uiso calc PR 0.6215(7) . 1
    C C4 0.2680(3) 0.9708(3) 0.44919(16) 0.0366(14) Uani d PGD 0.6215(7) . 1
    H H4 0.2463 1.0125 0.4204 0.044 Uiso calc PR 0.6215(7) . 1
    C C5 0.2669(3) 0.9999(2) 0.50651(19) 0.0390(15) Uani d PGD 0.6215(7) . 1
    H H5 0.2444 1.0616 0.5169 0.047 Uiso calc PR 0.6215(7) . 1
    C C6 0.2988(3) 0.9389(3) 0.54869(12) 0.0290(9) Uani d PGD 0.6215(7) . 1
    H H6 0.2980 0.9588 0.5879 0.035 Uiso calc PR 0.6215(7) . 1
    C C7 0.33169(17) 0.8487(2) 0.53355(16) 0.0240(8) Uani d PGD 0.6215(7) . 1
    O O3 0.35984(17) 0.7964(2) 0.57879(12) 0.0292(6) Uani d PD 0.6215(7) . 1
    Cu Cu3 0.41466(3) 0.67697(3) 0.573321(18) 0.02160(11) Uani d PD 0.6215(7) .
                                                                               1
    O O4 0.49116(17) 0.57526(19) 0.56729(11) 0.0294(6) Uani d PD 0.6215(7) . 1
    N N2 0.5163(9) 0.5344(12) 0.6212(5) 0.024(2) Uani d PD 0.6215(7) . 1
    C C8 0.4843(2) 0.5834(3) 0.66324(15) 0.0240(7) Uani d PD 0.6215(7) . 1
    O O5 0.43610(16) 0.65689(19) 0.65495(11) 0.0265(5) Uani d PD 0.6215(7) . 1
    C C9 0.5018(2) 0.5490(3) 0.72258(11) 0.0232(8) Uani d PGD 0.6215(7) . 1
    C C10 0.4681(2) 0.6052(2) 0.7663(2) 0.0293(11) Uani d PGD 0.6215(7) . 1
    H H10 0.4391 0.6633 0.7572 0.035 Uiso calc PR 0.6215(7) . 1
    C C11 0.4768(3) 0.5765(3) 0.82335(16) 0.0412(16) Uani d PGD 0.6215(7) . 1
    H H11 0.4538 0.6149 0.8532 0.049 Uiso calc PR 0.6215(7) . 1
    C C12 0.5193(3) 0.4915(4) 0.83670(10) 0.0396(17) Uani d PGD 0.6215(7) . 1
    H H12 0.5252 0.4719 0.8757 0.047 Uiso calc PR 0.6215(7) . 1
    C C13 0.5530(2) 0.4353(2) 0.7930(2) 0.0305(10) Uani d PGD 0.6215(7) . 1
    H H13 0.5819 0.3773 0.8021 0.037 Uiso calc PR 0.6215(7) . 1
    C C14 0.54424(19) 0.4641(3) 0.73593(15) 0.0265(8) Uani d PGD 0.6215(7) . 1
    O O6 0.58043(19) 0.4037(2) 0.69748(12) 0.0336(6) Uani d PD 0.6215(7) . 1
    Cu Cu2B 0.39897(4) 0.64754(5) 0.42099(3) 0.02356(18) Uani d PD 0.3785(7) . 2
    O O1B 0.5618(2) 0.4844(3) 0.56838(16) 0.0223(8) Uani d PD 0.3785(7) . 2
    N N1B 0.5321(13) 0.5252(18) 0.6190(8) 0.022(3) Uani d PD 0.3785(7) . 2
    C C1B 0.5508(3) 0.4708(4) 0.6645(2) 0.0225(11) Uani d PD 0.3785(7) . 2
    O O2B 0.5924(3) 0.3906(3) 0.6598(2) 0.0304(10) Uani d PD 0.3785(7) . 2
    C C2B 0.5244(3) 0.5036(5) 0.72271(17) 0.0189(12) Uani d PGD 0.3785(7) . 2
    C C3B 0.5475(4) 0.4426(3) 0.7677(3) 0.0265(16) Uani d PGD 0.3785(7) . 2
    H H3B 0.5775 0.3847 0.7600 0.032 Uiso calc PR 0.3785(7) . 2
    C C4B 0.5269(6) 0.4664(5) 0.8240(2) 0.037(3) Uani d PGD 0.3785(7) . 2
    H H4B 0.5427 0.4247 0.8547 0.045 Uiso calc PR 0.3785(7) . 2
    C C5B 0.4830(6) 0.5511(6) 0.83522(17) 0.038(3) Uani d PGD 0.3785(7) . 2
    H H5B 0.4689 0.5673 0.8737 0.045 Uiso calc PR 0.3785(7) . 2
    C C6B 0.4598(4) 0.6121(4) 0.7902(3) 0.0236(14) Uani d PGD 0.3785(7) . 2
    H H6B 0.4299 0.6700 0.7979 0.028 Uiso calc PR 0.3785(7) . 2
    C C7B 0.4805(3) 0.5883(4) 0.7340(2) 0.0212(12) Uani d PGD 0.3785(7) . 2
    O O3B 0.4532(3) 0.6525(3) 0.69378(19) 0.0265(9) Uani d PD 0.3785(7) . 2
    Cu Cu3B 0.45480(4) 0.63044(5) 0.61447(3) 0.02077(18) Uani d PD 0.3785(7) . 2
    O O4B 0.4357(3) 0.5941(3) 0.53712(17) 0.0242(8) Uani d PD 0.3785(7) . 2
    N N2B 0.394(2) 0.6670(17) 0.5039(8) 0.021(3) Uani d PD 0.3785(7) . 2
    C C8B 0.3775(3) 0.7426(4) 0.5357(2) 0.0235(11) Uani d PD 0.3785(7) . 2
    O O5B 0.3936(3) 0.7458(3) 0.58976(17) 0.0247(9) Uani d PD 0.3785(7) . 2
    C C9B 0.3388(3) 0.8271(3) 0.5066(3) 0.0192(12) Uani d PGD 0.3785(7) . 2
    C C10B 0.3119(4) 0.9002(5) 0.54365(16) 0.0270(16) Uani d PGD 0.3785(7) . 2
    H H10B 0.3188 0.8932 0.5840 0.032 Uiso calc PR 0.3785(7) . 2
    C C11B 0.2749(5) 0.9836(5) 0.5216(3) 0.036(2) Uani d PGD 0.3785(7) . 2
    H H11B 0.2565 1.0336 0.5469 0.044 Uiso calc PR 0.3785(7) . 2
    C C12B 0.2647(5) 0.9939(4) 0.4625(3) 0.032(2) Uani d PGD 0.3785(7) . 2
    H H12B 0.2394 1.0509 0.4474 0.039 Uiso calc PR 0.3785(7) . 2
    C C13B 0.2916(4) 0.9207(4) 0.42551(17) 0.0266(14) Uani d PGD 0.3785(7) . 2
    H H13B 0.2847 0.9277 0.3851 0.032 Uiso calc PR 0.3785(7) . 2
    C C14B 0.3286(3) 0.8373(3) 0.4476(3) 0.0206(12) Uani d PGD 0.3785(7) . 2
    O O6B 0.3489(3) 0.7691(3) 0.40768(19) 0.0322(10) Uani d PD 0.3785(7) . 2
    N N3 0.80044(11) 0.22899(15) 0.27205(9) 0.0278(4) Uani d . 1 . .
    C C15 0.85084(18) 0.2867(2) 0.31451(14) 0.0294(7) Uani d PD 0.759(3) A 1
    H H15A 0.8953 0.2444 0.3282 0.035 Uiso calc PR 0.759(3) A 1
    H H15B 0.8751 0.3434 0.2942 0.035 Uiso calc PR 0.759(3) A 1
    C C16 0.8052(4) 0.3239(9) 0.3657(3) 0.0357(17) Uani d PD 0.759(3) A 1
    H H16A 0.7610 0.3660 0.3528 0.054 Uiso calc PR 0.759(3) A 1
    H H16B 0.8414 0.3619 0.3905 0.054 Uiso calc PR 0.759(3) A 1
    H H16C 0.7835 0.2682 0.3874 0.054 Uiso calc PR 0.759(3) A 1
    C C17 0.73347(18) 0.2923(2) 0.24704(16) 0.0324(8) Uani d PD 0.759(3) A 1
    H H17A 0.7047 0.2535 0.2175 0.039 Uiso calc PR 0.759(3) A 1
    H H17B 0.6946 0.3072 0.2781 0.039 Uiso calc PR 0.759(3) A 1
    C C18 0.7599(3) 0.3870(4) 0.2205(2) 0.0417(12) Uani d PD 0.759(3) A 1
    H H18A 0.7867 0.4275 0.2496 0.063 Uiso calc PR 0.759(3) A 1
    H H18B 0.7130 0.4222 0.2055 0.063 Uiso calc PR 0.759(3) A 1
    H H18C 0.7975 0.3735 0.1890 0.063 Uiso calc PR 0.759(3) A 1
    C C19 0.85842(19) 0.1995(3) 0.22333(15) 0.0349(8) Uani d PD 0.759(3) A 1
    H H19A 0.8831 0.2598 0.2074 0.042 Uiso calc PR 0.759(3) A 1
    H H19B 0.9021 0.1591 0.2399 0.042 Uiso calc PR 0.759(3) A 1
    C C20 0.8199(4) 0.1429(4) 0.1748(3) 0.0452(13) Uani d PD 0.759(3) A 1
    H H20A 0.7895 0.0875 0.1905 0.068 Uiso calc PR 0.759(3) A 1
    H H20B 0.8617 0.1183 0.1488 0.068 Uiso calc PR 0.759(3) A 1
    H H20C 0.7835 0.1863 0.1535 0.068 Uiso calc PR 0.759(3) A 1
    C C21 0.7619(2) 0.1412(2) 0.29905(17) 0.0368(8) Uani d PD 0.759(3) A 1
    H H21A 0.7276 0.1084 0.2700 0.044 Uiso calc PR 0.759(3) A 1
    H H21B 0.7266 0.1635 0.3307 0.044 Uiso calc PR 0.759(3) A 1
    C C22 0.8207(6) 0.0671(5) 0.3226(3) 0.0457(15) Uani d PD 0.759(3) A 1
    H H22A 0.8544 0.0421 0.2913 0.069 Uiso calc PR 0.759(3) A 1
    H H22B 0.7912 0.0126 0.3402 0.069 Uiso calc PR 0.759(3) A 1
    H H22C 0.8547 0.0986 0.3517 0.069 Uiso calc PR 0.759(3) A 1
    C C15B 0.7458(6) 0.1682(8) 0.2338(4) 0.030(2) Uani d PD 0.241(3) A 2
    H H15C 0.7221 0.1141 0.2566 0.035 Uiso calc PR 0.241(3) A 2
    H H15D 0.7014 0.2100 0.2195 0.035 Uiso calc PR 0.241(3) A 2
    C C16B 0.7909(12) 0.1255(15) 0.1830(7) 0.042(4) Uani d PD 0.241(3) A 2
    H H16D 0.8144 0.1789 0.1602 0.064 Uiso calc PR 0.241(3) A 2
    H H16E 0.7537 0.0877 0.1589 0.064 Uiso calc PR 0.241(3) A 2
    H H16F 0.8338 0.0823 0.1969 0.064 Uiso calc PR 0.241(3) A 2
    C C17B 0.8620(6) 0.1601(8) 0.3017(5) 0.032(2) Uani d PD 0.241(3) A 2
    H H17C 0.8985 0.1344 0.2717 0.038 Uiso calc PR 0.241(3) A 2
    H H17D 0.8948 0.2005 0.3282 0.038 Uiso calc PR 0.241(3) A 2
    C C18B 0.830(2) 0.0743(18) 0.3351(12) 0.0457(15) Uani d PD 0.241(3) A 2
    H H18D 0.7952 0.0979 0.3660 0.069 Uiso calc PR 0.241(3) A 2
    H H18E 0.8753 0.0376 0.3518 0.069 Uiso calc PR 0.241(3) A 2
    H H18F 0.7997 0.0312 0.3094 0.069 Uiso calc PR 0.241(3) A 2
    C C19B 0.7420(6) 0.2669(7) 0.3214(4) 0.029(2) Uani d PD 0.241(3) A 2
    H H19C 0.7018 0.3114 0.3040 0.035 Uiso calc PR 0.241(3) A 2
    H H19D 0.7126 0.2098 0.3374 0.035 Uiso calc PR 0.241(3) A 2
    C C20B 0.7826(14) 0.320(3) 0.3702(11) 0.036(5) Uani d PD 0.241(3) A 2
    H H20D 0.8125 0.2728 0.3938 0.055 Uiso calc PR 0.241(3) A 2
    H H20E 0.7421 0.3528 0.3939 0.055 Uiso calc PR 0.241(3) A 2
    H H20F 0.8199 0.3690 0.3546 0.055 Uiso calc PR 0.241(3) A 2
    C C21B 0.8441(6) 0.3090(8) 0.2448(5) 0.036(2) Uani d PD 0.241(3) A 2
    H H21C 0.8844 0.2807 0.2182 0.043 Uiso calc PR 0.241(3) A 2
    H H21D 0.8736 0.3457 0.2749 0.043 Uiso calc PR 0.241(3) A 2
    C C22B 0.7923(9) 0.3799(13) 0.2118(8) 0.043(4) Uani d PD 0.241(3) A 2
    H H22D 0.7521 0.3434 0.1896 0.064 Uiso calc PR 0.241(3) A 2
    H H22E 0.8259 0.4185 0.1856 0.064 Uiso calc PR 0.241(3) A 2
    H H22F 0.7650 0.4241 0.2388 0.064 Uiso calc PR 0.241(3) A 2
    O O7 0.4383(10) 0.3329(7) 0.5707(5) 0.046(2) Uani d PDU 0.537(7) B 1
    C C23 0.4581(3) 0.2485(4) 0.5501(2) 0.0402(15) Uani d PD 0.537(7) B 1
    H H23 0.4947 0.2087 0.5711 0.048 Uiso calc PR 0.537(7) B 1
    N N4 0.4289(7) 0.2151(9) 0.5002(5) 0.0320(13) Uani d PD 0.537(7) B 1
    C C24 0.3656(4) 0.2678(5) 0.4701(4) 0.0466(16) Uani d PD 0.537(7) B 1
    H H24A 0.3179 0.2259 0.4672 0.070 Uiso calc PR 0.537(7) B 1
    H H24B 0.3842 0.2852 0.4314 0.070 Uiso calc PR 0.537(7) B 1
    H H24C 0.3522 0.3277 0.4914 0.070 Uiso calc PR 0.537(7) B 1
    C C25 0.4551(4) 0.1234(4) 0.4765(4) 0.0528(19) Uani d PD 0.537(7) B 1
    H H25A 0.4099 0.0772 0.4756 0.079 Uiso calc PR 0.537(7) B 1
    H H25B 0.4983 0.0963 0.5003 0.079 Uiso calc PR 0.537(7) B 1
    H H25C 0.4749 0.1339 0.4372 0.079 Uiso calc PR 0.537(7) B 1
    O O7B 0.4483(11) 0.3087(10) 0.5815(6) 0.046(2) Uani d PD 0.463(7) B 2
    C C23B 0.4126(4) 0.3086(5) 0.5331(4) 0.052(2) Uani d PD 0.463(7) B 2
    H H23B 0.3855 0.3664 0.5210 0.062 Uiso calc PR 0.463(7) B 2
    N N4B 0.4120(9) 0.2298(11) 0.4988(6) 0.0320(13) Uani d PD 0.463(7) B 2
    C C24B 0.4578(4) 0.1433(6) 0.5139(4) 0.0451(18) Uani d PD 0.463(7) B 2
    H H24D 0.4937 0.1260 0.4820 0.068 Uiso calc PR 0.463(7) B 2
    H H24E 0.4211 0.0886 0.5215 0.068 Uiso calc PR 0.463(7) B 2
    H H24F 0.4898 0.1568 0.5484 0.068 Uiso calc PR 0.463(7) B 2
    C C25B 0.3773(6) 0.2329(10) 0.4413(4) 0.069(3) Uani d PD 0.463(7) B 2
    H H25D 0.3255 0.1988 0.4414 0.104 Uiso calc PR 0.463(7) B 2
    H H25E 0.4138 0.2007 0.4141 0.104 Uiso calc PR 0.463(7) B 2
    H H25F 0.3693 0.3015 0.4297 0.104 Uiso calc PR 0.463(7) B 2
loop_
    _atom_site_aniso_label
    _atom_site_aniso_U_11
    _atom_site_aniso_U_22
    _atom_site_aniso_U_33
    _atom_site_aniso_U_12
    _atom_site_aniso_U_13
    _atom_site_aniso_U_23
    Cu1 0.02558(18) 0.02169(17) 0.01818(17) 0.00622(14) -0.00229(14)
                                                                    -0.00452(14)
    Cu2 0.0274(2) 0.0264(2) 0.0174(2) 0.00638(17) -0.00076(17) -0.00123(16)
    O1 0.0262(12) 0.0207(11) 0.0193(12) 0.0034(9) 0.0006(10) -0.0032(9)
    N1 0.024(2) 0.020(3) 0.021(4) 0.003(2) 0.005(3) -0.005(3)
    C1 0.0205(15) 0.0266(17) 0.0222(17) 0.0000(13) -0.0007(13) 0.0018(13)
    O2 0.0312(13) 0.0285(14) 0.0210(13) 0.0084(11) -0.0037(10) 0.0003(11)
    C2 0.0214(17) 0.0212(17) 0.021(2) 0.0031(13) 0.0021(19) -0.003(2)
    C3 0.027(2) 0.030(3) 0.030(2) 0.008(2) -0.0025(17) 0.0045(19)
    C4 0.035(3) 0.034(3) 0.041(3) 0.008(2) 0.002(2) 0.014(3)
    C5 0.034(3) 0.024(2) 0.059(4) 0.0123(19) 0.004(3) -0.003(3)
    C6 0.033(2) 0.024(2) 0.030(2) 0.008(2) 0.0035(18) -0.002(2)
    C7 0.0216(18) 0.022(2) 0.029(3) 0.0071(15) 0.0063(16) -0.0052(16)
    O3 0.0387(15) 0.0248(13) 0.0243(14) 0.0118(12) -0.0002(11) -0.0041(11)
    Cu3 0.0256(2) 0.0206(2) 0.0186(2) 0.00376(16) 0.00108(16) -0.00308(16)
    O4 0.0437(16) 0.0300(13) 0.0145(12) 0.0152(12) -0.0006(11) -0.0010(10)
    N2 0.030(6) 0.030(2) 0.012(2) 0.008(3) 0.000(2) -0.0020(19)
    C8 0.0219(16) 0.0274(17) 0.0227(17) -0.0002(13) 0.0011(13) -0.0028(14)
    O5 0.0326(14) 0.0301(13) 0.0168(13) 0.0083(11) 0.0012(10) -0.0073(10)
    C9 0.019(2) 0.034(3) 0.0162(18) 0.0028(16) 0.0008(15) -0.0052(19)
    C10 0.0193(19) 0.040(2) 0.028(3) -0.0006(16) 0.004(2) -0.007(2)
    C11 0.027(3) 0.066(4) 0.031(3) -0.001(3) 0.008(2) -0.018(3)
    C12 0.026(3) 0.074(5) 0.019(2) -0.006(3) -0.0004(18) 0.003(3)
    C13 0.022(2) 0.048(3) 0.022(2) 0.0043(17) -0.001(2) 0.001(2)
    C14 0.0218(19) 0.041(3) 0.017(2) -0.0017(18) -0.0054(16) 0.0034(17)
    O6 0.0455(17) 0.0390(16) 0.0162(14) 0.0137(13) -0.0015(12) -0.0011(11)
    Cu2B 0.0292(4) 0.0255(3) 0.0160(3) 0.0097(3) -0.0015(3) -0.0015(3)
    O1B 0.027(2) 0.026(2) 0.0142(18) 0.0063(16) 0.0035(15) -0.0003(15)
    N1B 0.018(7) 0.031(7) 0.017(4) -0.002(4) 0.006(3) -0.009(3)
    C1B 0.022(3) 0.028(3) 0.018(3) 0.002(2) -0.003(2) -0.003(2)
    O2B 0.038(3) 0.030(2) 0.023(2) 0.0163(19) -0.0105(19) -0.0007(18)
    C2B 0.022(3) 0.028(4) 0.006(3) 0.004(3) -0.002(2) 0.003(3)
    C3B 0.025(3) 0.032(3) 0.023(4) 0.008(2) -0.016(4) 0.003(4)
    C4B 0.040(5) 0.042(5) 0.030(5) -0.004(4) -0.014(4) 0.015(5)
    C5B 0.026(5) 0.076(7) 0.011(3) -0.014(5) 0.005(3) -0.012(4)
    C6B 0.017(3) 0.034(3) 0.019(4) 0.003(2) 0.000(3) 0.000(3)
    C7B 0.016(3) 0.033(4) 0.015(4) 0.003(2) 0.001(2) -0.009(3)
    O3B 0.033(2) 0.025(2) 0.022(2) 0.0069(17) 0.0005(18) -0.0056(17)
    Cu3B 0.0239(3) 0.0214(3) 0.0170(3) 0.0056(3) -0.0010(3) -0.0019(3)
    O4B 0.032(2) 0.0220(19) 0.019(2) 0.0105(16) -0.0009(16) 0.0014(16)
    N2B 0.030(5) 0.016(5) 0.017(6) 0.011(4) 0.004(5) 0.000(4)
    C8B 0.025(3) 0.024(3) 0.022(3) 0.004(2) -0.001(2) 0.004(2)
    O5B 0.033(2) 0.022(2) 0.019(2) 0.0075(18) 0.0000(17) -0.0046(16)
    C9B 0.024(3) 0.016(3) 0.018(3) 0.009(2) 0.004(3) -0.006(3)
    C10B 0.036(4) 0.027(4) 0.018(3) 0.012(3) 0.004(3) -0.010(3)
    C11B 0.047(6) 0.032(5) 0.030(4) 0.005(4) 0.006(4) -0.016(4)
    C12B 0.030(4) 0.016(3) 0.050(6) 0.013(3) -0.007(4) 0.002(4)
    C13B 0.032(4) 0.023(4) 0.025(3) 0.008(3) 0.001(3) -0.003(3)
    C14B 0.022(3) 0.026(3) 0.014(3) 0.005(2) -0.003(3) 0.002(2)
    O6B 0.047(3) 0.028(2) 0.021(2) 0.015(2) -0.0022(19) -0.0002(18)
    N3 0.0189(8) 0.0309(10) 0.0337(11) 0.0012(7) -0.0027(8) -0.0086(8)
    C15 0.0238(14) 0.0309(15) 0.0336(17) -0.0045(12) -0.0062(12) -0.0050(13)
    C16 0.037(4) 0.036(3) 0.034(3) 0.003(3) -0.003(3) -0.008(2)
    C17 0.0210(14) 0.0342(16) 0.0420(19) 0.0067(12) -0.0070(13) -0.0128(14)
    C18 0.043(3) 0.040(2) 0.042(3) 0.013(2) -0.005(2) -0.0051(18)
    C19 0.0244(15) 0.0441(19) 0.0361(19) 0.0099(13) 0.0027(13) -0.0090(15)
    C20 0.053(4) 0.044(3) 0.038(3) 0.007(2) 0.000(2) -0.014(2)
    C21 0.0337(17) 0.0285(16) 0.048(2) -0.0082(13) 0.0070(15) -0.0092(15)
    C22 0.056(3) 0.0320(18) 0.050(4) 0.0023(16) -0.003(3) -0.002(2)
    C15B 0.020(4) 0.035(5) 0.034(5) 0.003(4) -0.009(4) -0.006(4)
    C16B 0.058(12) 0.048(9) 0.021(6) -0.011(8) 0.006(7) -0.008(5)
    C17B 0.024(5) 0.037(5) 0.035(6) 0.011(4) -0.001(4) 0.003(4)
    C18B 0.056(3) 0.0320(18) 0.050(4) 0.0023(16) -0.003(3) -0.002(2)
    C19B 0.025(4) 0.028(5) 0.034(5) 0.008(4) -0.001(4) -0.006(4)
    C20B 0.042(13) 0.032(7) 0.036(8) -0.014(12) 0.007(9) -0.016(6)
    C21B 0.029(5) 0.042(6) 0.037(6) -0.006(4) -0.009(4) 0.004(5)
    C22B 0.039(9) 0.043(8) 0.045(9) -0.003(7) -0.005(8) 0.012(7)
    O7 0.040(4) 0.053(5) 0.046(4) -0.009(4) 0.006(3) -0.013(3)
    C23 0.030(2) 0.049(3) 0.041(3) -0.012(2) 0.009(2) 0.007(2)
    N4 0.015(5) 0.041(4) 0.0400(15) 0.004(2) 0.006(2) -0.005(2)
    C24 0.033(3) 0.051(4) 0.055(4) -0.007(2) -0.010(3) -0.006(3)
    C25 0.037(3) 0.042(3) 0.079(6) 0.000(2) 0.010(3) -0.018(3)
    O7B 0.040(4) 0.053(5) 0.046(4) -0.009(4) 0.006(3) -0.013(3)
    C23B 0.036(4) 0.044(4) 0.075(6) -0.009(3) 0.026(4) 0.005(4)
    N4B 0.015(5) 0.041(4) 0.0400(15) 0.004(2) 0.006(2) -0.005(2)
    C24B 0.035(3) 0.045(4) 0.056(5) -0.005(3) 0.005(3) 0.002(3)
    C25B 0.059(5) 0.110(9) 0.039(5) -0.014(5) -0.014(4) 0.017(5)
_geom_special_details
;
All e.s.d.'s (except the e.s.d. in the dihedral angle between two l.s. planes)
are estimated using the full covariance matrix. The cell e.s.d.'s are taken
into account individually in the estimation of e.s.d.'s in distances, angles
and torsion angles; correlations between e.s.d.'s in cell parameters are only
used when they are defined by crystal symmetry. An approximate (isotropic)
treatment of cell e.s.d.'s is used for estimating e.s.d.'s involving l.s.
planes.
;
loop_
    _geom_bond_atom_site_label_1
    _geom_bond_atom_site_label_2
    _geom_bond_site_symmetry_2
    _geom_bond_distance
    _geom_bond_publ_flag
    Cu1 O4 5_666 1.875(2) ?
    Cu1 O4 . 1.875(2) ?
    Cu1 O4B . 1.879(4) ?
    Cu1 O4B 5_666 1.879(4) ?
    Cu1 O1 . 1.903(2) ?
    Cu1 O1 5_666 1.903(2) ?
    Cu1 O1B . 1.905(4) ?
    Cu1 O1B 5_666 1.905(4) ?
    Cu2 O6 . 1.887(3) ?
    Cu2 N2 . 1.919(12) ?
    Cu2 O1 5_666 1.927(2) ?
    Cu2 O2 5_666 1.956(3) ?
    O1 N1 . 1.390(12) ?
    O1 Cu2 5_666 1.927(2) ?
    N1 C1 . 1.331(14) ?
    N1 Cu3 . 1.927(11) ?
    C1 O2 . 1.298(4) ?
    C1 C2 . 1.485(4) ?
    O2 Cu2 5_666 1.956(3) ?
    C2 C3 . 1.3900 ?
    C2 C7 . 1.3900 ?
    C3 C4 . 1.3900 ?
    C3 H3 . 0.9500 ?
    C4 C5 . 1.3900 ?
    C4 H4 . 0.9500 ?
    C5 C6 . 1.3900 ?
    C5 H5 . 0.9500 ?
    C6 C7 . 1.3900 ?
    C6 H6 . 0.9500 ?
    C7 O3 . 1.354(4) ?
    O3 Cu3 . 1.868(3) ?
    Cu3 O4 . 1.886(3) ?
    Cu3 O5 . 1.949(3) ?
    O4 N2 . 1.432(12) ?
    N2 C8 . 1.298(12) ?
    C8 O5 . 1.297(4) ?
    C8 C9 . 1.485(4) ?
    C9 C10 . 1.3900 ?
    C9 C14 . 1.3900 ?
    C10 C11 . 1.3900 ?
    C10 H10 . 0.9500 ?
    C11 C12 . 1.3900 ?
    C11 H11 . 0.9500 ?
    C12 C13 . 1.3900 ?
    C12 H12 . 0.9500 ?
    C13 C14 . 1.3900 ?
    C13 H13 . 0.9500 ?
    C14 O6 . 1.355(4) ?
    Cu2B O6B . 1.879(4) ?
    Cu2B O1B 5_666 1.928(4) ?
    Cu2B N2B . 1.946(19) ?
    Cu2B O2B 5_666 1.953(5) ?
    O1B N1B . 1.391(18) ?
    O1B Cu2B 5_666 1.928(4) ?
    N1B C1B . 1.329(19) ?
    N1B Cu3B . 1.928(18) ?
    C1B O2B . 1.297(7) ?
    C1B C2B . 1.492(6) ?
    O2B Cu2B 5_666 1.953(5) ?
    C2B C3B . 1.3900 ?
    C2B C7B . 1.3900 ?
    C3B C4B . 1.3900 ?
    C3B H3B . 0.9500 ?
    C4B C5B . 1.3900 ?
    C4B H4B . 0.9500 ?
    C5B C6B . 1.3900 ?
    C5B H5B . 0.9500 ?
    C6B C7B . 1.3900 ?
    C6B H6B . 0.9500 ?
    C7B O3B . 1.357(5) ?
    O3B Cu3B . 1.867(4) ?
    Cu3B O4B . 1.891(4) ?
    Cu3B O5B . 1.958(4) ?
    O4B N2B . 1.434(19) ?
    N2B C8B . 1.297(18) ?
    C8B O5B . 1.286(7) ?
    C8B C9B . 1.481(6) ?
    C9B C10B . 1.3900 ?
    C9B C14B . 1.3900 ?
    C10B C11B . 1.3900 ?
    C10B H10B . 0.9500 ?
    C11B C12B . 1.3900 ?
    C11B H11B . 0.9500 ?
    C12B C13B . 1.3900 ?
    C12B H12B . 0.9500 ?
    C13B C14B . 1.3900 ?
    C13B H13B . 0.9500 ?
    C14B O6B . 1.355(5) ?
    N3 C21B . 1.454(11) ?
    N3 C21 . 1.495(4) ?
    N3 C15 . 1.515(3) ?
    N3 C15B . 1.517(9) ?
    N3 C17 . 1.524(4) ?
    N3 C19 . 1.541(4) ?
    N3 C17B . 1.550(10) ?
    N3 C19B . 1.590(10) ?
    C15 C16 . 1.499(7) ?
    C15 H15A . 0.9900 ?
    C15 H15B . 0.9900 ?
    C16 H16A . 0.9800 ?
    C16 H16B . 0.9800 ?
    C16 H16C . 0.9800 ?
    C17 C18 . 1.496(6) ?
    C17 H17A . 0.9900 ?
    C17 H17B . 0.9900 ?
    C18 H18A . 0.9800 ?
    C18 H18B . 0.9800 ?
    C18 H18C . 0.9800 ?
    C19 C20 . 1.509(6) ?
    C19 H19A . 0.9900 ?
    C19 H19B . 0.9900 ?
    C20 H20A . 0.9800 ?
    C20 H20B . 0.9800 ?
    C20 H20C . 0.9800 ?
    C21 C22 . 1.508(9) ?
    C21 H21A . 0.9900 ?
    C21 H21B . 0.9900 ?
    C22 H22A . 0.9800 ?
    C22 H22B . 0.9800 ?
    C22 H22C . 0.9800 ?
    C15B C16B . 1.514(13) ?
    C15B H15C . 0.9900 ?
    C15B H15D . 0.9900 ?
    C16B H16D . 0.9800 ?
    C16B H16E . 0.9800 ?
    C16B H16F . 0.9800 ?
    C17B C18B . 1.499(15) ?
    C17B H17C . 0.9900 ?
    C17B H17D . 0.9900 ?
    C18B H18D . 0.9800 ?
    C18B H18E . 0.9800 ?
    C18B H18F . 0.9800 ?
    C19B C20B . 1.505(14) ?
    C19B H19C . 0.9900 ?
    C19B H19D . 0.9900 ?
    C20B H20D . 0.9800 ?
    C20B H20E . 0.9800 ?
    C20B H20F . 0.9800 ?
    C21B C22B . 1.505(12) ?
    C21B H21C . 0.9900 ?
    C21B H21D . 0.9900 ?
    C22B H22D . 0.9800 ?
    C22B H22E . 0.9800 ?
    C22B H22F . 0.9800 ?
    O7 C23 . 1.288(11) ?
    C23 N4 . 1.337(9) ?
    C23 H23 . 0.9500 ?
    N4 C25 . 1.434(9) ?
    N4 C24 . 1.454(8) ?
    C24 H24A . 0.9800 ?
    C24 H24B . 0.9800 ?
    C24 H24C . 0.9800 ?
    C25 H25A . 0.9800 ?
    C25 H25B . 0.9800 ?
    C25 H25C . 0.9800 ?
    O7B C23B . 1.272(13) ?
    C23B N4B . 1.338(11) ?
    C23B H23B . 0.9500 ?
    N4B C24B . 1.446(10) ?
    N4B C25B . 1.455(11) ?
    C24B H24D . 0.9800 ?
    C24B H24E . 0.9800 ?
    C24B H24F . 0.9800 ?
    C25B H25D . 0.9800 ?
    C25B H25E . 0.9800 ?
    C25B H25F . 0.9800 ?
loop_
    _geom_angle_atom_site_label_1
    _geom_angle_atom_site_label_2
    _geom_angle_atom_site_label_3
    _geom_angle_site_symmetry_1
    _geom_angle_site_symmetry_3
    _geom_angle
    _geom_angle_publ_flag
    O4 Cu1 O4 5_666 . 179.9970(10)
                                 ?
    O4 Cu1 O4B 5_666 . 143.14(14) ?
    O4 Cu1 O4B . . 36.86(14) ?
    O4 Cu1 O4B 5_666 5_666 36.86(14) ?
    O4 Cu1 O4B . 5_666 143.14(14) ?
    O4B Cu1 O4B . 5_666 179.9980(10)
                                   ?
    O4 Cu1 O1 5_666 . 89.55(11) ?
    O4 Cu1 O1 . . 90.45(11) ?
    O4B Cu1 O1 . . 54.15(14) ?
    O4B Cu1 O1 5_666 . 125.84(14) ?
    O4 Cu1 O1 5_666 5_666 90.45(11) ?
    O4 Cu1 O1 . 5_666 89.55(11) ?
    O4B Cu1 O1 . 5_666 125.84(14) ?
    O4B Cu1 O1 5_666 5_666 54.16(14) ?
    O1 Cu1 O1 . 5_666 179.9980(10)
                                 ?
    O4 Cu1 O1B 5_666 . 126.32(14) ?
    O4 Cu1 O1B . . 53.67(14) ?
    O4B Cu1 O1B . . 90.03(17) ?
    O4B Cu1 O1B 5_666 . 89.97(17) ?
    O1 Cu1 O1B . . 144.09(13) ?
    O1 Cu1 O1B 5_666 . 35.91(13) ?
    O4 Cu1 O1B 5_666 5_666 53.68(14) ?
    O4 Cu1 O1B . 5_666 126.33(14) ?
    O4B Cu1 O1B . 5_666 89.97(17) ?
    O4B Cu1 O1B 5_666 5_666 90.03(17) ?
    O1 Cu1 O1B . 5_666 35.91(13) ?
    O1 Cu1 O1B 5_666 5_666 144.09(13) ?
    O1B Cu1 O1B . 5_666 179.9990(10)
                                   ?
    O6 Cu2 N2 . . 91.7(3) ?
    O6 Cu2 O1 . 5_666 173.29(12) ?
    N2 Cu2 O1 . 5_666 90.9(3) ?
    O6 Cu2 O2 . 5_666 96.57(11) ?
    N2 Cu2 O2 . 5_666 171.8(3) ?
    O1 Cu2 O2 5_666 5_666 80.94(10) ?
    N1 O1 Cu1 . . 117.2(6) ?
    N1 O1 Cu2 . 5_666 113.0(6) ?
    Cu1 O1 Cu2 . 5_666 113.93(12) ?
    C1 N1 O1 . . 111.1(8) ?
    C1 N1 Cu3 . . 128.8(8) ?
    O1 N1 Cu3 . . 119.5(8) ?
    O2 C1 N1 . . 121.6(6) ?
    O2 C1 C2 . . 119.5(3) ?
    N1 C1 C2 . . 118.9(6) ?
    C1 O2 Cu2 . 5_666 110.7(2) ?
    C3 C2 C7 . . 120.0 ?
    C3 C2 C1 . . 114.9(3) ?
    C7 C2 C1 . . 125.0(3) ?
    C4 C3 C2 . . 120.0 ?
    C4 C3 H3 . . 120.0 ?
    C2 C3 H3 . . 120.0 ?
    C3 C4 C5 . . 120.0 ?
    C3 C4 H4 . . 120.0 ?
    C5 C4 H4 . . 120.0 ?
    C6 C5 C4 . . 120.0 ?
    C6 C5 H5 . . 120.0 ?
    C4 C5 H5 . . 120.0 ?
    C7 C6 C5 . . 120.0 ?
    C7 C6 H6 . . 120.0 ?
    C5 C6 H6 . . 120.0 ?
    O3 C7 C6 . . 113.9(3) ?
    O3 C7 C2 . . 126.1(3) ?
    C6 C7 C2 . . 120.0 ?
    C7 O3 Cu3 . . 125.0(2) ?
    O3 Cu3 O4 . . 166.74(13) ?
    O3 Cu3 N1 . . 94.6(4) ?
    O4 Cu3 N1 . . 88.3(4) ?
    O3 Cu3 O5 . . 98.35(11) ?
    O4 Cu3 O5 . . 81.13(11) ?
    N1 Cu3 O5 . . 164.5(5) ?
    N2 O4 Cu1 . . 119.6(6) ?
    N2 O4 Cu3 . . 114.7(5) ?
    Cu1 O4 Cu3 . . 121.07(14) ?
    C8 N2 O4 . . 109.8(8) ?
    C8 N2 Cu2 . . 133.9(8) ?
    O4 N2 Cu2 . . 115.7(7) ?
    O5 C8 N2 . . 122.6(6) ?
    O5 C8 C9 . . 120.2(3) ?
    N2 C8 C9 . . 117.2(6) ?
    C8 O5 Cu3 . . 111.5(2) ?
    C10 C9 C14 . . 120.0 ?
    C10 C9 C8 . . 115.2(4) ?
    C14 C9 C8 . . 124.7(4) ?
    C9 C10 C11 . . 120.0 ?
    C9 C10 H10 . . 120.0 ?
    C11 C10 H10 . . 120.0 ?
    C10 C11 C12 . . 120.0 ?
    C10 C11 H11 . . 120.0 ?
    C12 C11 H11 . . 120.0 ?
    C11 C12 C13 . . 120.0 ?
    C11 C12 H12 . . 120.0 ?
    C13 C12 H12 . . 120.0 ?
    C14 C13 C12 . . 120.0 ?
    C14 C13 H13 . . 120.0 ?
    C12 C13 H13 . . 120.0 ?
    O6 C14 C13 . . 114.3(4) ?
    O6 C14 C9 . . 125.7(4) ?
    C13 C14 C9 . . 120.0 ?
    C14 O6 Cu2 . . 126.5(3) ?
    O6B Cu2B O1B . 5_666 173.0(2) ?
    O6B Cu2B N2B . . 91.4(6) ?
    O1B Cu2B N2B 5_666 . 90.8(6) ?
    O6B Cu2B O2B . 5_666 96.25(18) ?
    O1B Cu2B O2B 5_666 5_666 81.39(17) ?
    N2B Cu2B O2B . 5_666 172.1(6) ?
    N1B O1B Cu1 . . 117.9(8) ?
    N1B O1B Cu2B . 5_666 112.6(9) ?
    Cu1 O1B Cu2B . 5_666 113.2(2) ?
    C1B N1B O1B . . 111.5(13) ?
    C1B N1B Cu3B . . 127.9(12) ?
    O1B N1B Cu3B . . 119.2(12) ?
    O2B C1B N1B . . 121.9(9) ?
    O2B C1B C2B . . 119.1(5) ?
    N1B C1B C2B . . 119.0(9) ?
    C1B O2B Cu2B . 5_666 110.1(4) ?
    C3B C2B C7B . . 120.0 ?
    C3B C2B C1B . . 115.0(6) ?
    C7B C2B C1B . . 125.0(6) ?
    C2B C3B C4B . . 120.0 ?
    C2B C3B H3B . . 120.0 ?
    C4B C3B H3B . . 120.0 ?
    C5B C4B C3B . . 120.0 ?
    C5B C4B H4B . . 120.0 ?
    C3B C4B H4B . . 120.0 ?
    C4B C5B C6B . . 120.0 ?
    C4B C5B H5B . . 120.0 ?
    C6B C5B H5B . . 120.0 ?
    C7B C6B C5B . . 120.0 ?
    C7B C6B H6B . . 120.0 ?
    C5B C6B H6B . . 120.0 ?
    O3B C7B C6B . . 114.5(6) ?
    O3B C7B C2B . . 125.5(6) ?
    C6B C7B C2B . . 120.0 ?
    C7B O3B Cu3B . . 124.8(4) ?
    O3B Cu3B O4B . . 167.9(2) ?
    O3B Cu3B N1B . . 94.3(6) ?
    O4B Cu3B N1B . . 88.2(6) ?
    O3B Cu3B O5B . . 98.81(17) ?
    O4B Cu3B O5B . . 80.99(16) ?
    N1B Cu3B O5B . . 163.5(6) ?
    N2B O4B Cu1 . . 119.9(9) ?
    N2B O4B Cu3B . . 114.3(7) ?
    Cu1 O4B Cu3B . . 121.3(2) ?
    C8B N2B O4B . . 110.2(12) ?
    C8B N2B Cu2B . . 132.9(14) ?
    O4B N2B Cu2B . . 114.8(12) ?
    O5B C8B N2B . . 122.6(9) ?
    O5B C8B C9B . . 120.7(5) ?
    N2B C8B C9B . . 116.8(9) ?
    C8B O5B Cu3B . . 111.6(3) ?
    C10B C9B C14B . . 120.0 ?
    C10B C9B C8B . . 114.5(5) ?
    C14B C9B C8B . . 125.5(5) ?
    C11B C10B C9B . . 120.0 ?
    C11B C10B H10B . . 120.0 ?
    C9B C10B H10B . . 120.0 ?
    C10B C11B C12B . . 120.0 ?
    C10B C11B H11B . . 120.0 ?
    C12B C11B H11B . . 120.0 ?
    C13B C12B C11B . . 120.0 ?
    C13B C12B H12B . . 120.0 ?
    C11B C12B H12B . . 120.0 ?
    C12B C13B C14B . . 120.0 ?
    C12B C13B H13B . . 120.0 ?
    C14B C13B H13B . . 120.0 ?
    O6B C14B C13B . . 114.7(5) ?
    O6B C14B C9B . . 125.2(5) ?
    C13B C14B C9B . . 120.0 ?
    C14B O6B Cu2B . . 127.0(4) ?
    C21B N3 C21 . . 174.9(5) ?
    C21B N3 C15 . . 67.5(5) ?
    C21 N3 C15 . . 112.3(2) ?
    C21B N3 C15B . . 116.9(6) ?
    C21 N3 C15B . . 63.4(4) ?
    C15 N3 C15B . . 175.2(4) ?
    C21B N3 C17 . . 77.0(4) ?
    C21 N3 C17 . . 107.4(2) ?
    C15 N3 C17 . . 111.1(2) ?
    C15B N3 C17 . . 69.3(4) ?
    C21B N3 C19 . . 64.1(5) ?
    C21 N3 C19 . . 111.6(2) ?
    C15 N3 C19 . . 105.5(2) ?
    C15B N3 C19 . . 78.6(4) ?
    C17 N3 C19 . . 109.0(2) ?
    C21B N3 C17B . . 108.5(6) ?
    C21 N3 C17B . . 67.2(4) ?
    C15 N3 C17B . . 70.0(4) ?
    C15B N3 C17B . . 109.1(6) ?
    C17 N3 C17B . . 174.1(4) ?
    C19 N3 C17B . . 75.9(4) ?
    C21B N3 C19B . . 112.1(6) ?
    C21 N3 C19B . . 72.2(4) ?
    C15 N3 C19B . . 72.6(4) ?
    C15B N3 C19B . . 103.5(5) ?
    C17 N3 C19B . . 69.2(4) ?
    C19 N3 C19B . . 176.2(4) ?
    C17B N3 C19B . . 106.2(6) ?
    C16 C15 N3 . . 114.3(3) ?
    C16 C15 H15A . . 108.7 ?
    N3 C15 H15A . . 108.7 ?
    C16 C15 H15B . . 108.7 ?
    N3 C15 H15B . . 108.7 ?
    H15A C15 H15B . . 107.6 ?
    C18 C17 N3 . . 115.4(3) ?
    C18 C17 H17A . . 108.4 ?
    N3 C17 H17A . . 108.4 ?
    C18 C17 H17B . . 108.4 ?
    N3 C17 H17B . . 108.4 ?
    H17A C17 H17B . . 107.5 ?
    C20 C19 N3 . . 114.6(3) ?
    C20 C19 H19A . . 108.6 ?
    N3 C19 H19A . . 108.6 ?
    C20 C19 H19B . . 108.6 ?
    N3 C19 H19B . . 108.6 ?
    H19A C19 H19B . . 107.6 ?
    N3 C21 C22 . . 114.1(4) ?
    N3 C21 H21A . . 108.7 ?
    C22 C21 H21A . . 108.7 ?
    N3 C21 H21B . . 108.7 ?
    C22 C21 H21B . . 108.7 ?
    H21A C21 H21B . . 107.6 ?
    C16B C15B N3 . . 111.7(10) ?
    C16B C15B H15C . . 109.3 ?
    N3 C15B H15C . . 109.3 ?
    C16B C15B H15D . . 109.3 ?
    N3 C15B H15D . . 109.3 ?
    H15C C15B H15D . . 107.9 ?
    C15B C16B H16D . . 109.5 ?
    C15B C16B H16E . . 109.5 ?
    H16D C16B H16E . . 109.5 ?
    C15B C16B H16F . . 109.5 ?
    H16D C16B H16F . . 109.5 ?
    H16E C16B H16F . . 109.5 ?
    C18B C17B N3 . . 118.0(15) ?
    C18B C17B H17C . . 107.8 ?
    N3 C17B H17C . . 107.8 ?
    C18B C17B H17D . . 107.8 ?
    N3 C17B H17D . . 107.8 ?
    H17C C17B H17D . . 107.1 ?
    C17B C18B H18D . . 109.5 ?
    C17B C18B H18E . . 109.5 ?
    H18D C18B H18E . . 109.5 ?
    C17B C18B H18F . . 109.5 ?
    H18D C18B H18F . . 109.5 ?
    H18E C18B H18F . . 109.5 ?
    C20B C19B N3 . . 115.1(11) ?
    C20B C19B H19C . . 108.5 ?
    N3 C19B H19C . . 108.5 ?
    C20B C19B H19D . . 108.5 ?
    N3 C19B H19D . . 108.5 ?
    H19C C19B H19D . . 107.5 ?
    C19B C20B H20D . . 109.5 ?
    C19B C20B H20E . . 109.5 ?
    H20D C20B H20E . . 109.5 ?
    C19B C20B H20F . . 109.5 ?
    H20D C20B H20F . . 109.5 ?
    H20E C20B H20F . . 109.5 ?
    N3 C21B C22B . . 114.6(10) ?
    N3 C21B H21C . . 108.6 ?
    C22B C21B H21C . . 108.6 ?
    N3 C21B H21D . . 108.6 ?
    C22B C21B H21D . . 108.6 ?
    H21C C21B H21D . . 107.6 ?
    C21B C22B H22D . . 109.5 ?
    C21B C22B H22E . . 109.5 ?
    H22D C22B H22E . . 109.5 ?
    C21B C22B H22F . . 109.5 ?
    H22D C22B H22F . . 109.5 ?
    H22E C22B H22F . . 109.5 ?
    O7 C23 N4 . . 122.2(8) ?
    O7 C23 H23 . . 118.9 ?
    N4 C23 H23 . . 118.9 ?
    C23 N4 C25 . . 121.3(7) ?
    C23 N4 C24 . . 120.9(7) ?
    C25 N4 C24 . . 117.7(7) ?
    O7B C23B N4B . . 122.1(10) ?
    O7B C23B H23B . . 118.9 ?
    N4B C23B H23B . . 118.9 ?
    C23B N4B C24B . . 120.3(9) ?
    C23B N4B C25B . . 121.8(11) ?
    C24B N4B C25B . . 117.1(9) ?
    N4B C24B H24D . . 109.5 ?
    N4B C24B H24E . . 109.5 ?
    H24D C24B H24E . . 109.5 ?
    N4B C24B H24F . . 109.5 ?
    H24D C24B H24F . . 109.5 ?
    H24E C24B H24F . . 109.5 ?
    N4B C25B H25D . . 109.5 ?
    N4B C25B H25E . . 109.5 ?
    H25D C25B H25E . . 109.5 ?
    N4B C25B H25F . . 109.5 ?
    H25D C25B H25F . . 109.5 ?
    H25E C25B H25F . . 109.5 ?
loop_
    _geom_torsion_atom_site_label_1
    _geom_torsion_atom_site_label_2
    _geom_torsion_atom_site_label_3
    _geom_torsion_atom_site_label_4
    _geom_torsion_site_symmetry_1
    _geom_torsion_site_symmetry_2
    _geom_torsion_site_symmetry_3
    _geom_torsion_site_symmetry_4
    _geom_torsion
    _geom_torsion_publ_flag
    O4 Cu1 O1 N1 5_666 . . . -166.7(10) ?
    O4 Cu1 O1 N1 . . . . 13.3(10) ?
    O4B Cu1 O1 N1 . . . . 20.2(10) ?
    O4B Cu1 O1 N1 5_666 . . . -159.8(10) ?
    O1B Cu1 O1 N1 . . . . 15.5(10) ?
    O1B Cu1 O1 N1 5_666 . . . -164.5(10) ?
    O4 Cu1 O1 Cu2 5_666 . . 5_666 -31.57(14) ?
    O4 Cu1 O1 Cu2 . . . 5_666 148.43(14) ?
    O4B Cu1 O1 Cu2 . . . 5_666 155.3(2) ?
    O4B Cu1 O1 Cu2 5_666 . . 5_666 -24.7(2) ?
    O1B Cu1 O1 Cu2 . . . 5_666 150.7(2) ?
    O1B Cu1 O1 Cu2 5_666 . . 5_666 -29.3(2) ?
    Cu1 O1 N1 C1 . . . . 149.6(10) ?
    Cu2 O1 N1 C1 5_666 . . . 14.0(17) ?
    Cu1 O1 N1 Cu3 . . . . -22.5(17) ?
    Cu2 O1 N1 Cu3 5_666 . . . -158.0(9) ?
    O1 N1 C1 O2 . . . . -3(2) ?
    Cu3 N1 C1 O2 . . . . 167.9(11) ?
    O1 N1 C1 C2 . . . . 177.8(9) ?
    Cu3 N1 C1 C2 . . . . -11(2) ?
    N1 C1 O2 Cu2 . . . 5_666 -8.9(12) ?
    C2 C1 O2 Cu2 . . . 5_666 170.1(2) ?
    O2 C1 C2 C3 . . . . 4.3(4) ?
    N1 C1 C2 C3 . . . . -176.7(11) ?
    O2 C1 C2 C7 . . . . -178.0(3) ?
    N1 C1 C2 C7 . . . . 1.1(12) ?
    C7 C2 C3 C4 . . . . 0.0 ?
    C1 C2 C3 C4 . . . . 177.9(3) ?
    C2 C3 C4 C5 . . . . 0.0 ?
    C3 C4 C5 C6 . . . . 0.0 ?
    C4 C5 C6 C7 . . . . 0.0 ?
    C5 C6 C7 O3 . . . . -179.5(3) ?
    C5 C6 C7 C2 . . . . 0.0 ?
    C3 C2 C7 O3 . . . . 179.4(3) ?
    C1 C2 C7 O3 . . . . 1.7(4) ?
    C3 C2 C7 C6 . . . . 0.0 ?
    C1 C2 C7 C6 . . . . -177.7(3) ?
    C6 C7 O3 Cu3 . . . . -175.1(2) ?
    C2 C7 O3 Cu3 . . . . 5.5(4) ?
    C7 O3 Cu3 O4 . . . . 91.1(6) ?
    C7 O3 Cu3 N1 . . . . -10.8(7) ?
    C7 O3 Cu3 O5 . . . . 177.8(3) ?
    C1 N1 Cu3 O3 . . . . 14.2(18) ?
    O1 N1 Cu3 O3 . . . . -175.2(14) ?
    C1 N1 Cu3 O4 . . . . -152.8(18) ?
    O1 N1 Cu3 O4 . . . . 17.7(14) ?
    C1 N1 Cu3 O5 . . . . 160.7(7) ?
    O1 N1 Cu3 O5 . . . . -29(4) ?
    O4B Cu1 O4 N2 . . . . 144.6(8) ?
    O4B Cu1 O4 N2 5_666 . . . -35.4(8) ?
    O1 Cu1 O4 N2 . . . . 153.9(8) ?
    O1 Cu1 O4 N2 5_666 . . . -26.1(8) ?
    O1B Cu1 O4 N2 . . . . -24.5(8) ?
    O1B Cu1 O4 N2 5_666 . . . 155.5(8) ?
    O4B Cu1 O4 Cu3 . . . . -9.9(2) ?
    O4B Cu1 O4 Cu3 5_666 . . . 170.1(2) ?
    O1 Cu1 O4 Cu3 . . . . -0.56(18) ?
    O1 Cu1 O4 Cu3 5_666 . . . 179.44(18) ?
    O1B Cu1 O4 Cu3 . . . . -178.9(3) ?
    O1B Cu1 O4 Cu3 5_666 . . . 1.1(3) ?
    O3 Cu3 O4 N2 . . . . 94.1(10) ?
    N1 Cu3 O4 N2 . . . . -163.4(11) ?
    O5 Cu3 O4 N2 . . . . 5.3(8) ?
    O3 Cu3 O4 Cu1 . . . . -110.3(5) ?
    N1 Cu3 O4 Cu1 . . . . -7.7(7) ?
    O5 Cu3 O4 Cu1 . . . . 160.95(19) ?
    Cu1 O4 N2 C8 . . . . -161.1(8) ?
    Cu3 O4 N2 C8 . . . . -5.0(15) ?
    Cu1 O4 N2 Cu2 . . . . 11.6(13) ?
    Cu3 O4 N2 Cu2 . . . . 167.6(6) ?
    O6 Cu2 N2 C8 . . . . -6.1(16) ?
    O1 Cu2 N2 C8 5_666 . . . -179.9(16) ?
    O6 Cu2 N2 O4 . . . . -176.5(10) ?
    O1 Cu2 N2 O4 5_666 . . . 9.7(10) ?
    O4 N2 C8 O5 . . . . 1.0(16) ?
    Cu2 N2 C8 O5 . . . . -169.8(10) ?
    O4 N2 C8 C9 . . . . 178.0(7) ?
    Cu2 N2 C8 C9 . . . . 7.2(19) ?
    N2 C8 O5 Cu3 . . . . 3.3(10) ?
    C9 C8 O5 Cu3 . . . . -173.6(2) ?
    O3 Cu3 O5 C8 . . . . -171.2(2) ?
    O4 Cu3 O5 C8 . . . . -4.6(2) ?
    N1 Cu3 O5 C8 . . . . 43(2) ?
    O5 C8 C9 C10 . . . . -4.6(4) ?
    N2 C8 C9 C10 . . . . 178.3(9) ?
    O5 C8 C9 C14 . . . . 171.6(3) ?
    N2 C8 C9 C14 . . . . -5.5(10) ?
    C14 C9 C10 C11 . . . . 0.0 ?
    C8 C9 C10 C11 . . . . 176.4(3) ?
    C9 C10 C11 C12 . . . . 0.0 ?
    C10 C11 C12 C13 . . . . 0.0 ?
    C11 C12 C13 C14 . . . . 0.0 ?
    C12 C13 C14 O6 . . . . 179.4(3) ?
    C12 C13 C14 C9 . . . . 0.0 ?
    C10 C9 C14 O6 . . . . -179.3(4) ?
    C8 C9 C14 O6 . . . . 4.7(4) ?
    C10 C9 C14 C13 . . . . 0.0 ?
    C8 C9 C14 C13 . . . . -176.0(3) ?
    C13 C14 O6 Cu2 . . . . 175.9(2) ?
    C9 C14 O6 Cu2 . . . . -4.7(4) ?
    N2 Cu2 O6 C14 . . . . 4.2(6) ?
    O2 Cu2 O6 C14 5_666 . . . -175.8(3) ?
    O4B Cu1 O1B N1B . . . . 12.4(13) ?
    O4B Cu1 O1B N1B 5_666 . . . -167.6(13) ?
    O4B Cu1 O1B Cu2B . . . 5_666 146.8(2) ?
    O4B Cu1 O1B Cu2B 5_666 . . 5_666 -33.2(2) ?
    Cu2B O1B N1B C1B 5_666 . . . 11(2) ?
    Cu1 O1B N1B Cu3B . . . . -22(2) ?
    Cu2B O1B N1B Cu3B 5_666 . . . -156.3(12) ?
    O1B N1B C1B O2B . . . . 1(2) ?
    Cu3B N1B C1B O2B . . . . 166.8(13) ?
    O1B N1B C1B C2B . . . . 179.5(11) ?
    Cu3B N1B C1B C2B . . . . -14(3) ?
    N1B C1B O2B Cu2B . . . 5_666 -11.7(15) ?
    C2B C1B O2B Cu2B . . . 5_666 169.3(4) ?
    O2B C1B C2B C3B . . . . -0.2(7) ?
    N1B C1B C2B C3B . . . . -179.2(14) ?
    O2B C1B C2B C7B . . . . 179.2(4) ?
    N1B C1B C2B C7B . . . . 0.2(15) ?
    C7B C2B C3B C4B . . . . 0.0 ?
    C1B C2B C3B C4B . . . . 179.5(5) ?
    C2B C3B C4B C5B . . . . 0.0 ?
    C3B C4B C5B C6B . . . . 0.0 ?
    C4B C5B C6B C7B . . . . 0.0 ?
    C5B C6B C7B O3B . . . . 178.8(5) ?
    C5B C6B C7B C2B . . . . 0.0 ?
    C3B C2B C7B O3B . . . . -178.7(5) ?
    C1B C2B C7B O3B . . . . 1.9(6) ?
    C3B C2B C7B C6B . . . . 0.0 ?
    C1B C2B C7B C6B . . . . -179.4(6) ?
    C6B C7B O3B Cu3B . . . . -168.6(4) ?
    C2B C7B O3B Cu3B . . . . 10.1(6) ?
    C7B O3B Cu3B O4B . . . . 84.7(9) ?
    C7B O3B Cu3B N1B . . . . -17.2(9) ?
    C7B O3B Cu3B O5B . . . . 172.8(4) ?
    C1B N1B Cu3B O3B . . . . 20(2) ?
    O1B N1B Cu3B O3B . . . . -174.6(17) ?
    O1B N1B Cu3B O4B . . . . 17.3(18) ?
    C1B N1B Cu3B O5B . . . . 163.0(9) ?
    O1B N1B Cu3B O5B . . . . -32(4) ?
    O1B Cu1 O4B Cu3B . . . . 0.2(3) ?
    O1B Cu1 O4B Cu3B 5_666 . . . -179.8(3) ?
    O3B Cu3B O4B N2B . . . . 93.2(19) ?
    N1B Cu3B O4B N2B . . . . -164.3(19) ?
    O5B Cu3B O4B N2B . . . . 3.2(17) ?
    O3B Cu3B O4B Cu1 . . . . -110.7(8) ?
    N1B Cu3B O4B Cu1 . . . . -8.2(8) ?
    O5B Cu3B O4B Cu1 . . . . 159.3(3) ?
    Cu1 O4B N2B C8B . . . . -157.7(16) ?
    Cu3B O4B N2B C8B . . . . -1(3) ?
    Cu1 O4B N2B Cu2B . . . . 8(3) ?
    Cu3B O4B N2B Cu2B . . . . 164.5(12) ?
    O6B Cu2B N2B C8B . . . . -12(3) ?
    O1B Cu2B N2B C8B 5_666 . . . 175(3) ?
    O6B Cu2B N2B O4B . . . . -173(2) ?
    O1B Cu2B N2B O4B 5_666 . . . 14(2) ?
    O4B N2B C8B O5B . . . . -3(3) ?
    Cu2B N2B C8B O5B . . . . -165(2) ?
    O4B N2B C8B C9B . . . . 176.5(15) ?
    Cu2B N2B C8B C9B . . . . 14(4) ?
    N2B C8B O5B Cu3B . . . . 6(2) ?
    C9B C8B O5B Cu3B . . . . -173.9(4) ?
    O3B Cu3B O5B C8B . . . . -172.4(4) ?
    O4B Cu3B O5B C8B . . . . -4.7(4) ?
    N1B Cu3B O5B C8B . . . . 45(3) ?
    O5B C8B C9B C10B . . . . -8.9(7) ?
    N2B C8B C9B C10B . . . . 171.4(19) ?
    O5B C8B C9B C14B . . . . 170.7(4) ?
    N2B C8B C9B C14B . . . . -9(2) ?
    C14B C9B C10B C11B . . . . 0.0 ?
    C8B C9B C10B C11B . . . . 179.6(5) ?
    C9B C10B C11B C12B . . . . 0.0 ?
    C10B C11B C12B C13B . . . . 0.0 ?
    C11B C12B C13B C14B . . . . 0.0 ?
    C12B C13B C14B O6B . . . . 177.0(5) ?
    C12B C13B C14B C9B . . . . 0.0 ?
    C10B C9B C14B O6B . . . . -176.7(6) ?
    C8B C9B C14B O6B . . . . 3.7(6) ?
    C10B C9B C14B C13B . . . . 0.0 ?
    C8B C9B C14B C13B . . . . -179.6(6) ?
    C13B C14B O6B Cu2B . . . . -179.7(4) ?
    C9B C14B O6B Cu2B . . . . -2.8(7) ?
    N2B Cu2B O6B C14B . . . . 4.8(12) ?
    O2B Cu2B O6B C14B 5_666 . . . -176.9(5) ?
    C21B N3 C15 C16 . . . . 126.6(8) ?
    C21 N3 C15 C16 . . . . -58.8(6) ?
    C17 N3 C15 C16 . . . . 61.4(6) ?
    C19 N3 C15 C16 . . . . 179.4(6) ?
    C17B N3 C15 C16 . . . . -112.4(7) ?
    C19B N3 C15 C16 . . . . 2.8(7) ?
    C21B N3 C17 C18 . . . . -5.5(6) ?
    C21 N3 C17 C18 . . . . 177.0(3) ?
    C15 N3 C17 C18 . . . . 53.9(4) ?
    C15B N3 C17 C18 . . . . -131.2(5) ?
    C19 N3 C17 C18 . . . . -61.9(4) ?
    C19B N3 C17 C18 . . . . 114.6(5) ?
    C21B N3 C19 C20 . . . . -123.5(6) ?
    C21 N3 C19 C20 . . . . 59.4(4) ?
    C15 N3 C19 C20 . . . . -178.4(4) ?
    C15B N3 C19 C20 . . . . 4.2(5) ?
    C17 N3 C19 C20 . . . . -59.0(4) ?
    C17B N3 C19 C20 . . . . 117.4(6) ?
    C15 N3 C21 C22 . . . . -61.4(4) ?
    C15B N3 C21 C22 . . . . 120.9(6) ?
    C17 N3 C21 C22 . . . . 176.2(4) ?
    C19 N3 C21 C22 . . . . 56.8(5) ?
    C17B N3 C21 C22 . . . . -6.4(6) ?
    C19B N3 C21 C22 . . . . -123.3(5) ?
    C21B N3 C15B C16B . . . . 55.7(13) ?
    C21 N3 C15B C16B . . . . -118.6(12) ?
    C17 N3 C15B C16B . . . . 118.3(12) ?
    C19 N3 C15B C16B . . . . 2.8(11) ?
    C17B N3 C15B C16B . . . . -67.7(12) ?
    C19B N3 C15B C16B . . . . 179.5(11) ?
    C21B N3 C17B C18B . . . . 177.3(16) ?
    C21 N3 C17B C18B . . . . -5.6(15) ?
    C15 N3 C17B C18B . . . . 120.6(16) ?
    C15B N3 C17B C18B . . . . -54.4(17) ?
    C19 N3 C17B C18B . . . . -126.8(16) ?
    C19B N3 C17B C18B . . . . 56.6(17) ?
    C21B N3 C19B C20B . . . . -60(2) ?
    C21 N3 C19B C20B . . . . 117(2) ?
    C15 N3 C19B C20B . . . . -4.2(19) ?
    C15B N3 C19B C20B . . . . 173(2) ?
    C17 N3 C19B C20B . . . . -126(2) ?
    C17B N3 C19B C20B . . . . 58(2) ?
    C15 N3 C21B C22B . . . . -124.4(12) ?
    C15B N3 C21B C22B . . . . 53.7(13) ?
    C17 N3 C21B C22B . . . . -4.8(11) ?
    C19 N3 C21B C22B . . . . 114.1(12) ?
    C17B N3 C21B C22B . . . . 177.5(11) ?
    C19B N3 C21B C22B . . . . -65.6(12) ?
    O7 C23 N4 C25 . . . . 176.5(12) ?
    O7 C23 N4 C24 . . . . -7(2) ?
    O7B C23B N4B C24B . . . . -5(2) ?
    O7B C23B N4B C25B . . . . -174.3(15) ?
_iucr_refine_instructions_details
;
TITL 10mz403_0m1 in Pbca
CELL  0.71073   16.6410   13.6160   23.2380    90.000    90.000    90.000
ZERR  4           0.0030    0.0020    0.0040     0.000     0.000     0.000
LATT 1
SYMM     0.50000 - X ,            - Y ,    0.50000 + Z
SYMM     0.50000 + X ,    0.50000 - Y ,            - Z
SYMM             - X ,    0.50000 + Y ,    0.50000 - Z
SFAC C  H  Cu N  O
UNIT 200 280 20 32 56
L.S. 5
ACTA 56
BOND $H
FMAP 2
PLAN 0
SADI C15 C16 C15b C16b C17 C18 C17b C18b C19 C20 C19b C20b C21 C22 C21b C22b
CONF
SADI N4 C24 N4 C25 N4b C24b N4b C25b
SADI C23 N4 C23b N4b
SADI Cu2 O6 Cu2B O6b
SADI Cu2 N1 Cu2b N1b
SADI Cu3 O5 Cu3b O5b
SADI Cu3 N2 Cu3b N2b
SADI Cu3 O4 Cu3b O4b
SADI O7 C23 O7b C23b
EADP C18b C22
EADP O7 O7b
EADP N4 N4b
ISOR 0.01 O7
TEMP    -173.5
WGHT    0.000000    7.259800
FVAR       0.05585   0.62150   0.75872   0.53720
CU1   3    0.500000    0.500000    0.500000    10.50000    0.02558    0.02169 =
         0.01818   -0.00452   -0.00229    0.00622
PART 1
CU2   3    0.576255    0.414304    0.616568    21.00000    0.02737    0.02640 =
         0.01742   -0.00123   -0.00076    0.00638
O1    5    0.414628    0.572289    0.465717    21.00000    0.02623    0.02070 =
         0.01932   -0.00318    0.00058    0.00336
N1    4    0.391313    0.658763    0.492818    21.00000    0.02367    0.01987 =
         0.02107   -0.00477    0.00482    0.00346
C1    1    0.363501    0.723767    0.454957    21.00000    0.02050    0.02660 =
         0.02217    0.00178   -0.00073    0.00000
O2    5    0.363673    0.705842    0.400093    21.00000    0.03122    0.02846 =
         0.02103    0.00029   -0.00367    0.00843
AFIX  66
C2    1    0.332802    0.819566    0.476222    21.00000    0.02136    0.02119 =
         0.02074   -0.00273    0.00205    0.00307
C3    1    0.300979    0.880618    0.434045    21.00000    0.02714    0.03013 =
         0.03041    0.00450   -0.00251    0.00758
AFIX  43
H3    2    0.301738    0.860708    0.394867    21.00000   -1.20000
AFIX  65
C4    1    0.268047    0.970803    0.449191    21.00000    0.03513    0.03387 =
         0.04067    0.01415    0.00183    0.00772
AFIX  43
H4    2    0.246297    1.012529    0.420365    21.00000   -1.20000
AFIX  65
C5    1    0.266936    0.999936    0.506513    21.00000    0.03400    0.02415 =
         0.05881   -0.00274    0.00389    0.01227
AFIX  43
H5    2    0.244428    1.061573    0.516865    21.00000   -1.20000
AFIX  65
C6    1    0.298759    0.938884    0.548691    21.00000    0.03256    0.02404 =
         0.03031   -0.00180    0.00352    0.00820
AFIX  43
H6    2    0.298000    0.958795    0.587868    21.00000   -1.20000
AFIX  65
C7    1    0.331692    0.848699    0.533546    21.00000    0.02157    0.02166 =
         0.02871   -0.00517    0.00632    0.00710
AFIX   0
O3    5    0.359838    0.796350    0.578790    21.00000    0.03866    0.02476 =
         0.02428   -0.00409   -0.00020    0.01177
CU3   3    0.414657    0.676968    0.573321    21.00000    0.02562    0.02058 =
         0.01858   -0.00308    0.00108    0.00376
O4    5    0.491159    0.575260    0.567293    21.00000    0.04373    0.02995 =
         0.01447   -0.00097   -0.00064    0.01518
N2    4    0.516327    0.534448    0.621160    21.00000    0.02987    0.03043 =
         0.01172   -0.00198   -0.00038    0.00761
C8    1    0.484320    0.583438    0.663242    21.00000    0.02187    0.02736 =
         0.02273   -0.00277    0.00112   -0.00015
O5    5    0.436099    0.656892    0.654947    21.00000    0.03261    0.03007 =
         0.01679   -0.00731    0.00119    0.00835
AFIX  66
C9    1    0.501815    0.549002    0.722581    21.00000    0.01931    0.03400 =
         0.01619   -0.00517    0.00082    0.00279
C10   1    0.468113    0.605212    0.766292    21.00000    0.01933    0.04031 =
         0.02817   -0.00724    0.00407   -0.00065
AFIX  43
H10   2    0.439120    0.663264    0.757171    21.00000   -1.20000
AFIX  65
C11   1    0.476831    0.576482    0.823350    21.00000    0.02705    0.06589 =
         0.03056   -0.01834    0.00753   -0.00062
AFIX  43
H11   2    0.453797    0.614899    0.853224    21.00000   -1.20000
AFIX  65
C12   1    0.519252    0.491543    0.836696    21.00000    0.02555    0.07390 =
         0.01921    0.00330   -0.00044   -0.00582
AFIX  43
H12   2    0.525210    0.471908    0.875692    21.00000   -1.20000
AFIX  65
C13   1    0.552954    0.435333    0.792985    21.00000    0.02155    0.04834 =
         0.02159    0.00078   -0.00108    0.00428
AFIX  43
H13   2    0.581947    0.377280    0.802107    21.00000   -1.20000
AFIX  65
C14   1    0.544237    0.464061    0.735927    21.00000    0.02180    0.04100 =
         0.01684    0.00339   -0.00538   -0.00169
AFIX   0
O6    5    0.580429    0.403706    0.697483    21.00000    0.04549    0.03904 =
         0.01618   -0.00108   -0.00146    0.01371
PART 2
CU2B  3    0.398966    0.647541    0.420992   -21.00000    0.02917    0.02550 =
         0.01602   -0.00145   -0.00153    0.00968
SAME O1 N1 C1 O2 C2 C3 C4 C5 C6 C7 O3
O1B   5    0.561826    0.484432    0.568380   -21.00000    0.02669    0.02611 =
         0.01416   -0.00033    0.00347    0.00633
N1B   4    0.532062    0.525248    0.618970   -21.00000    0.01844    0.03121 =
         0.01717   -0.00926    0.00562   -0.00214
C1B   1    0.550786    0.470761    0.664467   -21.00000    0.02164    0.02791 =
         0.01781   -0.00296   -0.00267    0.00237
O2B   5    0.592353    0.390583    0.659776   -21.00000    0.03804    0.03002 =
         0.02303   -0.00073   -0.01051    0.01626
AFIX  66
C2B   1    0.524373    0.503600    0.722710   -21.00000    0.02246    0.02840 =
         0.00585    0.00258   -0.00238    0.00401
C3B   1    0.547548    0.442623    0.767720   -21.00000    0.02476    0.03169 =
         0.02316    0.00333   -0.01641    0.00798
AFIX  43
H3B   2    0.577524    0.384711    0.760034   -21.00000   -1.20000
AFIX  65
C4B   1    0.526865    0.466379    0.823976   -21.00000    0.04047    0.04198 =
         0.02991    0.01487   -0.01384   -0.00365
AFIX  43
H4B   2    0.542705    0.424703    0.854739   -21.00000   -1.20000
AFIX  65
C5B   1    0.483005    0.551112    0.835223   -21.00000    0.02571    0.07640 =
         0.01075   -0.01168    0.00502   -0.01429
AFIX  43
H5B   2    0.468869    0.567347    0.873671   -21.00000   -1.20000
AFIX  65
C6B   1    0.459829    0.612089    0.790213   -21.00000    0.01705    0.03426 =
         0.01950   -0.00027    0.00003    0.00255
AFIX  43
H6B   2    0.429853    0.670001    0.797900   -21.00000   -1.20000
AFIX  65
C7B   1    0.480512    0.588335    0.733957   -21.00000    0.01587    0.03278 =
         0.01494   -0.00867    0.00083    0.00335
AFIX   0
O3B   5    0.453192    0.652482    0.693782   -21.00000    0.03272    0.02491 =
         0.02199   -0.00555    0.00048    0.00692
CU3B  3    0.454799    0.630444    0.614473   -21.00000    0.02389    0.02142 =
         0.01699   -0.00187   -0.00098    0.00556
SAME O4 N2 C8 O5 C9 C10 C11 C12 C13 C14 O6
O4B   5    0.435704    0.594141    0.537121   -21.00000    0.03161    0.02202 =
         0.01903    0.00141   -0.00088    0.01048
N2B   4    0.394275    0.667016    0.503876   -21.00000    0.03040    0.01640 =
         0.01693   -0.00048    0.00364    0.01065
C8B   1    0.377533    0.742624    0.535668   -21.00000    0.02459    0.02415 =
         0.02171    0.00371   -0.00137    0.00356
O5B   5    0.393625    0.745770    0.589759   -21.00000    0.03345    0.02182 =
         0.01895   -0.00461   -0.00002    0.00750
AFIX  66
C9B   1    0.338779    0.827058    0.506648   -21.00000    0.02427    0.01590 =
         0.01756   -0.00635    0.00376    0.00896
C10B  1    0.311902    0.900235    0.543648   -21.00000    0.03576    0.02686 =
         0.01842   -0.01008    0.00360    0.01227
AFIX  43
H10B  2    0.318834    0.893247    0.584020   -21.00000   -1.20000
AFIX  65
C11B  1    0.274884    0.983636    0.521579   -21.00000    0.04712    0.03166 =
         0.03010   -0.01620    0.00586    0.00464
AFIX  43
H11B  2    0.256515    1.033650    0.546867   -21.00000   -1.20000
AFIX  65
C12B  1    0.264742    0.993861    0.462509   -21.00000    0.03000    0.01623 =
         0.05013    0.00180   -0.00658    0.01264
AFIX  43
H12B  2    0.239441    1.050863    0.447425   -21.00000   -1.20000
AFIX  65
C13B  1    0.291618    0.920685    0.425508   -21.00000    0.03150    0.02341 =
         0.02475   -0.00255    0.00056    0.00786
AFIX  43
H13B  2    0.284686    0.927673    0.385136   -21.00000   -1.20000
AFIX  65
C14B  1    0.328637    0.837283    0.447577   -21.00000    0.02206    0.02567 =
         0.01415    0.00154   -0.00260    0.00505
AFIX   0
O6B   5    0.348855    0.769086    0.407681   -21.00000    0.04716    0.02808 =
         0.02123   -0.00019   -0.00221    0.01451
PART 0
N3    4    0.800438    0.228991    0.272048    11.00000    0.01890    0.03086 =
         0.03370   -0.00862   -0.00269    0.00122
PART 1
C15   1    0.850839    0.286740    0.314511    31.00000    0.02376    0.03089 =
         0.03363   -0.00497   -0.00625   -0.00450
AFIX  23
H15A  2    0.895282    0.244402    0.328172    31.00000   -1.20000
H15B  2    0.875057    0.343433    0.294244    31.00000   -1.20000
AFIX   0
C16   1    0.805242    0.323936    0.365723    31.00000    0.03700    0.03588 =
         0.03424   -0.00829   -0.00293    0.00262
AFIX 137
H16A  2    0.761045    0.366041    0.352757    31.00000   -1.50000
H16B  2    0.841416    0.361862    0.390495    31.00000   -1.50000
H16C  2    0.783466    0.268215    0.387388    31.00000   -1.50000
AFIX   0
C17   1    0.733469    0.292316    0.247038    31.00000    0.02104    0.03418 =
         0.04204   -0.01278   -0.00698    0.00675
AFIX  23
H17A  2    0.704745    0.253518    0.217456    31.00000   -1.20000
H17B  2    0.694603    0.307244    0.278084    31.00000   -1.20000
AFIX   0
C18   1    0.759947    0.387029    0.220495    31.00000    0.04256    0.04026 =
         0.04241   -0.00514   -0.00454    0.01338
AFIX 137
H18A  2    0.786692    0.427485    0.249646    31.00000   -1.50000
H18B  2    0.713036    0.422188    0.205476    31.00000   -1.50000
H18C  2    0.797461    0.373461    0.188973    31.00000   -1.50000
AFIX   0
C19   1    0.858419    0.199509    0.223332    31.00000    0.02443    0.04413 =
         0.03609   -0.00904    0.00266    0.00987
AFIX  23
H19A  2    0.883095    0.259794    0.207362    31.00000   -1.20000
H19B  2    0.902129    0.159096    0.239901    31.00000   -1.20000
AFIX   0
C20   1    0.819907    0.142948    0.174790    31.00000    0.05343    0.04423 =
         0.03796   -0.01417    0.00047    0.00716
AFIX 137
H20A  2    0.789487    0.087497    0.190547    31.00000   -1.50000
H20B  2    0.861714    0.118337    0.148824    31.00000   -1.50000
H20C  2    0.783505    0.186270    0.153468    31.00000   -1.50000
AFIX   0
C21   1    0.761907    0.141153    0.299054    31.00000    0.03373    0.02851 =
         0.04819   -0.00917    0.00696   -0.00821
AFIX  23
H21A  2    0.727610    0.108437    0.269997    31.00000   -1.20000
H21B  2    0.726567    0.163502    0.330724    31.00000   -1.20000
AFIX   0
C22   1    0.820688    0.067115    0.322620    31.00000    0.05560    0.03201 =
         0.04961   -0.00203   -0.00277    0.00232
AFIX 137
H22A  2    0.854351    0.042095    0.291276    31.00000   -1.50000
H22B  2    0.791174    0.012562    0.340229    31.00000   -1.50000
H22C  2    0.854747    0.098561    0.351674    31.00000   -1.50000
PART 2
AFIX   0
C15B  1    0.745834    0.168201    0.233774   -31.00000    0.02050    0.03450 =
         0.03366   -0.00551   -0.00897    0.00304
AFIX  23
H15C  2    0.722099    0.114129    0.256627   -31.00000   -1.20000
H15D  2    0.701371    0.209954    0.219539   -31.00000   -1.20000
AFIX   0
C16B  1    0.790904    0.125515    0.182990   -31.00000    0.05842    0.04812 =
         0.02081   -0.00757    0.00576   -0.01128
AFIX 137
H16D  2    0.814357    0.178890    0.160223   -31.00000   -1.50000
H16E  2    0.753718    0.087693    0.158943   -31.00000   -1.50000
H16F  2    0.833806    0.082336    0.196938   -31.00000   -1.50000
AFIX   0
C17B  1    0.861953    0.160137    0.301733   -31.00000    0.02435    0.03678 =
         0.03496    0.00306   -0.00092    0.01051
AFIX  23
H17C  2    0.898513    0.134448    0.271683   -31.00000   -1.20000
H17D  2    0.894840    0.200517    0.328201   -31.00000   -1.20000
AFIX   0
C18B  1    0.830309    0.074282    0.335135   -31.00000    0.05560    0.03201 =
         0.04961   -0.00203   -0.00277    0.00232
AFIX 137
H18D  2    0.795160    0.097873    0.366020   -31.00000   -1.50000
H18E  2    0.875327    0.037646    0.351821   -31.00000   -1.50000
H18F  2    0.799748    0.031190    0.309405   -31.00000   -1.50000
AFIX   0
C19B  1    0.741984    0.266856    0.321417   -31.00000    0.02474    0.02780 =
         0.03396   -0.00568   -0.00119    0.00836
AFIX  23
H19C  2    0.701758    0.311413    0.303993   -31.00000   -1.20000
H19D  2    0.712644    0.209764    0.337369   -31.00000   -1.20000
AFIX   0
C20B  1    0.782647    0.320002    0.370185   -31.00000    0.04161    0.03170 =
         0.03618   -0.01624    0.00731   -0.01392
AFIX 137
H20D  2    0.812469    0.272771    0.393776   -31.00000   -1.50000
H20E  2    0.742060    0.352828    0.393929   -31.00000   -1.50000
H20F  2    0.819885    0.369007    0.354599   -31.00000   -1.50000
AFIX   0
C21B  1    0.844113    0.308985    0.244825   -31.00000    0.02942    0.04166 =
         0.03658    0.00402   -0.00852   -0.00599
AFIX  23
H21C  2    0.884394    0.280738    0.218199   -31.00000   -1.20000
H21D  2    0.873612    0.345742    0.274907   -31.00000   -1.20000
AFIX   0
C22B  1    0.792257    0.379945    0.211843   -31.00000    0.03947    0.04337 =
         0.04503    0.01216   -0.00501   -0.00292
AFIX 137
H22D  2    0.752120    0.343413    0.189612   -31.00000   -1.50000
H22E  2    0.825883    0.418517    0.185615   -31.00000   -1.50000
H22F  2    0.765005    0.424106    0.238827   -31.00000   -1.50000
PART 1
AFIX   0
O7    5    0.438323    0.332929    0.570698    41.00000    0.03987    0.05292 =
         0.04638   -0.01286    0.00610   -0.00940
C23   1    0.458131    0.248539    0.550118    41.00000    0.02990    0.04919 =
         0.04142    0.00678    0.00911   -0.01212
AFIX  43
H23   2    0.494730    0.208692    0.571077    41.00000   -1.20000
AFIX   0
N4    4    0.428906    0.215127    0.500238    41.00000    0.01475    0.04135 =
         0.04002   -0.00525    0.00559    0.00377
C24   1    0.365631    0.267797    0.470114    41.00000    0.03346    0.05124 =
         0.05519   -0.00646   -0.00983   -0.00662
AFIX 137
H24A  2    0.317888    0.225948    0.467229    41.00000   -1.50000
H24B  2    0.384175    0.285230    0.431412    41.00000   -1.50000
H24C  2    0.352172    0.327722    0.491392    41.00000   -1.50000
AFIX   0
C25   1    0.455083    0.123364    0.476475    41.00000    0.03711    0.04205 =
         0.07926   -0.01760    0.00991   -0.00015
AFIX 137
H25A  2    0.409904    0.077220    0.475629    41.00000   -1.50000
H25B  2    0.498320    0.096280    0.500308    41.00000   -1.50000
H25C  2    0.474918    0.133872    0.437247    41.00000   -1.50000
PART 2
AFIX   0
O7B   5    0.448265    0.308711    0.581507   -41.00000    0.03987    0.05292 =
         0.04638   -0.01286    0.00610   -0.00940
C23B  1    0.412565    0.308639    0.533110   -41.00000    0.03630    0.04425 =
         0.07496    0.00528    0.02582   -0.00898
AFIX  43
H23B  2    0.385464    0.366438    0.520958   -41.00000   -1.20000
AFIX   0
N4B   4    0.411953    0.229771    0.498763   -41.00000    0.01475    0.04135 =
         0.04002   -0.00525    0.00559    0.00377
C24B  1    0.457815    0.143335    0.513887   -41.00000    0.03469    0.04511 =
         0.05556    0.00171    0.00489   -0.00504
AFIX 137
H24D  2    0.493657    0.126013    0.482002   -41.00000   -1.50000
H24E  2    0.421067    0.088615    0.521503   -41.00000   -1.50000
H24F  2    0.489800    0.156800    0.548407   -41.00000   -1.50000
AFIX   0
C25B  1    0.377306    0.232933    0.441305   -41.00000    0.05930    0.10952 =
         0.03862    0.01660   -0.01400   -0.01368
AFIX 137
H25D  2    0.325480    0.198751    0.441366   -41.00000   -1.50000
H25E  2    0.413775    0.200715    0.414100   -41.00000   -1.50000
H25F  2    0.369326    0.301461    0.429748   -41.00000   -1.50000
PART 0
HKLF 4
REM  10mz403_0m1 in Pbca         New: Pbca
REM R1 =  0.0427 for   6387 Fo > 4sig(Fo)  and  0.0635 for all   8316 data
REM    631 parameters refined using    101 restraints
END
WGHT      0.0000      7.2741
REM Highest difference peak  0.474,  deepest hole -0.347,  1-sigma level  0.073
Q1    1   0.2585  0.9464  0.5325  11.00000  0.05    0.47
Q2    1   0.3129  0.9567  0.5381  11.00000  0.05    0.43
Q3    1   0.3372  0.7677  0.4623  11.00000  0.05    0.40
Q4    1   0.5594  0.4517  0.7301  11.00000  0.05    0.40
Q5    1   0.5025  0.5960  0.6899  11.00000  0.05    0.36
Q6    1   0.3302  0.8375  0.5496  11.00000  0.05    0.36
Q7    1   0.2891  0.9645  0.4317  11.00000  0.05    0.34
Q8    1   0.5952  0.2797  0.7379  11.00000  0.05    0.34
Q9    1   0.2999  0.9249  0.4407  11.00000  0.05    0.34
Q10   1   0.4723  0.6018  0.8304  11.00000  0.05    0.34
Q11   1   0.3299  0.9066  0.5304  11.00000  0.05    0.33
Q12   1   0.5401  0.3871  0.6095  11.00000  0.05    0.31
Q13   1   0.4986  0.5298  0.5431  11.00000  0.05    0.29
Q14   1   0.7639  0.2605  0.2571  11.00000  0.05    0.29
Q15   1   0.7805  0.0702  0.3228  11.00000  0.05    0.28
Q16   1   0.4619  0.6179  0.6594  11.00000  0.05    0.28
Q17   1   0.3179  0.8207  0.4406  11.00000  0.05    0.28
Q18   1   0.5257  0.5349  0.6997  11.00000  0.05    0.27
Q19   1   0.5253  0.4253  0.8008  11.00000  0.05    0.27
Q20   1   0.3256  0.6512  0.4505  11.00000  0.05    0.27
;
data_global
_journal_date_recd_electronic     2011-02-21
_journal_date_accepted     2011-03-02
_journal_name_full     'Acta Crystallographica, Section E'
_journal_year     2011
_journal_volume     67
_journal_issue      4
_journal_page_first     m419
_journal_page_last     m420
_journal_paper_category     QM
_journal_coeditor_code     JJ2076
_publ_contact_author_name     'Curtis Zaleski'
_publ_contact_author_address
;
1871 Old Main Dr.
Shippensburg, PA 17257
USA
;
_publ_contact_author_email     'cmzaleski@ship.edu'
_publ_contact_author_fax     '717-477-4048'
_publ_contact_author_phone     '717-477-1522'
_publ_section_title
;\
Bis(tetraethylammonium)
bis(dimethylformamide)tetrakis(\m-<i>N</i>,2-dioxidobenzene-1-carboximidato)\
pentacopper(II)
;
loop_
    _publ_author_name
    _publ_author_footnote
    _publ_author_address
    'Herring, Jacob' .
;
Department of Chemistry
Shippensburg University
1871 Old Main Drive
Shippensburg, PA 17257
USA
;
    'Zeller, Matthias' .
;
Department of Chemistry
Youngstown State University
One University Plaza
Youngstown, OH 44555
USA
;
    'Zaleski, Curtis M.' .
;
Department of Chemistry
Shippensburg University
1871 Old Main Drive
Shippensburg, PA 17257
USA
;
