# Supplementary material for: Bis(tetra­ethyl­ammonium) bis­(dimethyl­formamide)­tetra­kis­(μ-N,2-dioxido­benzene-1-carboximidato)penta­copper(II)
Source: Acta Crystallogr Sect E Struct Rep Online. 2011 Mar 12;67(Pt 4):m419–20. doi: 10.1107/S1600536811007975 (PMC3099866; doi:10.1107/S1600536811007975)
Supplement: Supplementary file 2 [file e-67-0m419-Isup2.hkl]

# 
# h,k,l, Fc-squared, Fo-squared, sigma(Fo-squared) and status flag 
# 
data_I
_shelx_title ' 10mz403_0m1 in Pbca         New: Pbca' 
_shelx_refln_list_code          4 
_shelx_F_calc_maximum      542.36 
_exptl_crystal_F_000      2732.00 
_reflns_d_resolution_high  0.6816 
 
loop_ 
 _symmetry_equiv_pos_as_xyz 
 'x, y, z' 
 '-x+1/2, -y, z+1/2' 
 'x+1/2, -y+1/2, -z' 
 '-x, y+1/2, -z+1/2' 
 '-x, -y, -z' 
 'x-1/2, y, -z-1/2' 
 '-x-1/2, y-1/2, z' 
 'x, -y-1/2, z-1/2' 
 
_cell_length_a    16.6410 
_cell_length_b    13.6160 
_cell_length_c    23.2380 
_cell_angle_alpha  90.000 
_cell_angle_beta   90.000 
_cell_angle_gamma  90.000 
 
_shelx_F_squared_multiplier     1.000 
 
loop_ 
 _refln_index_h 
 _refln_index_k 
 _refln_index_l 
 _refln_F_squared_calc 
 _refln_F_squared_meas 
 _refln_F_squared_sigma 
 _refln_observed_status 
   2   0   0   187018.17   182729.34   8008.91 o 
   4   0   0     7763.85     8420.48    374.42 o 
   6   0   0    35208.41    34704.07   1534.61 o 
   8   0   0     8095.83     7757.81    348.55 o 
  10   0   0     3961.06     3311.04    155.48 o 
  12   0   0    16907.19    17316.78    773.54 o 
  14   0   0     5231.50     4754.60    274.30 o 
  16   0   0       31.75      -40.81     40.81 o 
  18   0   0     1557.78     1633.63    124.68 o 
  20   0   0     1022.68      953.17     97.48 o 
  22   0   0     1994.30     2143.91    164.34 o 
  24   0   0     1191.05     1247.12    185.95 o 
   2   1   0    88655.91    95911.90   2990.31 o 
   4   1   0    92976.11    95654.52   2980.94 o 
   6   1   0      766.93      755.48     28.73 o 
   8   1   0     9058.14     8194.89    260.20 o 
  10   1   0     3813.89     3617.83    119.97 o 
  12   1   0      491.12      598.26     30.59 o 
  14   1   0     7079.89     6968.66    276.91 o 
  16   1   0       34.30      147.59     33.24 o 
  18   1   0      108.50      194.43     38.76 o 
  20   1   0      286.80      374.75     49.41 o 
  22   1   0      419.27      403.36     55.56 o 
  24   1   0       87.25       47.38     45.35 o 
   0   2   0     3281.82     3008.26    165.44 o 
   2   2   0    93349.41    95049.06   2962.83 o 
   4   2   0   294158.78   309496.28   9656.32 o 
   6   2   0    16561.52    16657.07    523.17 o 
   8   2   0     3225.08     3403.43    111.68 o 
  10   2   0     5880.82     5651.27    182.78 o 
  12   2   0     4757.27     4772.27    156.83 o 
  14   2   0     1276.16     1223.71     58.94 o 
  16   2   0     2461.86     2536.05    115.79 o 
  18   2   0     2723.88     2541.30    118.15 o 
  20   2   0       61.82       32.66     38.65 o 
  22   2   0        0.31       12.36     42.66 o 
   2   3   0   100891.71   102433.62   3193.33 o 
   4   3   0   123399.27   135667.83   4231.96 o 
   6   3   0    54993.20    59960.14   2055.52 o 
   8   3   0     3141.76     2746.91     92.04 o 
  10   3   0     6299.82     5891.13    190.62 o 
  12   3   0       19.80       88.26     17.82 o 
  14   3   0       88.25      134.57     24.98 o 
  16   3   0     2969.84     2717.51    122.54 o 
  18   3   0      249.96      289.72     41.64 o 
  20   3   0        1.07       32.25     39.64 o 
  22   3   0       50.42       13.67     51.23 o 
   0   4   0    22335.27    19994.28   1089.96 o 
   2   4   0     2334.72     2713.41     96.88 o 
   4   4   0    12907.29    12360.28    388.58 o 
   6   4   0    56538.71    55667.66   1739.49 o 
   8   4   0    56100.66    54922.10   1717.71 o 
  10   4   0     1382.58     1202.12     47.49 o 
  12   4   0       23.47       45.20     18.93 o 
  14   4   0     8059.81     7566.26    269.50 o 
  16   4   0     2713.53     2694.39    121.75 o 
  18   4   0      238.34      214.61     39.37 o 
  20   4   0       57.55       73.39     47.59 o 
  22   4   0      201.90      184.72     76.18 o 
   2   5   0    12716.44    12071.63    417.34 o 
   4   5   0     4022.64     3759.42    121.86 o 
   6   5   0     3241.04     3664.12    130.98 o 
   8   5   0     1039.74     1206.74     46.79 o 
  10   5   0     1779.29     2051.23     73.65 o 
  12   5   0     5701.12     5482.47    180.80 o 
  14   5   0      331.19      379.76     38.62 o 
  16   5   0     1056.73     1123.04     67.21 o 
  18   5   0     2763.33     2584.84    142.31 o 
  20   5   0       10.14      -13.32     47.04 o 
  22   5   0       25.17        9.93     69.84 o 
   0   6   0    13659.24    12646.51    693.41 o 
   2   6   0     1547.23     1253.84     56.89 o 
   4   6   0     1781.25     1544.93     54.78 o 
   6   6   0      375.96      327.05     18.84 o 
   8   6   0     7426.46     7557.39    242.92 o 
  10   6   0     1403.94     1160.20     48.47 o 
  12   6   0     3944.06     3651.58    136.42 o 
  14   6   0     1094.34      996.60     52.52 o 
  16   6   0      201.45      190.69     42.25 o 
  18   6   0     3248.54     3321.17    173.25 o 
  20   6   0     2024.34     2054.77    209.38 o 
  22   6   0     1423.07     1572.24    209.99 o 
   2   7   0     1176.80     1507.50     97.21 o 
   4   7   0      727.08      663.43     32.94 o 
   6   7   0     2106.39     1856.31     65.70 o 
   8   7   0     4899.34     4551.89    165.07 o 
  10   7   0      295.34      255.64     22.07 o 
  12   7   0       52.51       75.72     27.42 o 
  14   7   0     1819.72     1795.27     91.16 o 
  16   7   0      616.65      616.71     78.86 o 
  18   7   0      479.90      447.19     59.84 o 
  20   7   0      637.74      628.44     92.86 o 
   0   8   0       64.04      419.76     43.13 o 
   2   8   0      676.52      788.78     58.68 o 
   4   8   0    23422.76    22580.90    779.64 o 
   6   8   0     5871.99     5322.21    190.62 o 
   8   8   0     8428.52     8370.54    296.12 o 
  10   8   0      159.54      162.89     23.66 o 
  12   8   0     5977.88     5924.69    240.42 o 
  14   8   0     1887.09     1970.37     97.52 o 
  16   8   0     1538.63     1703.78    107.13 o 
  18   8   0     3942.52     4272.50    215.18 o 
  20   8   0     1643.68     1621.36    142.76 o 
   2   9   0     2600.71     2983.44    100.78 o 
   4   9   0     2595.38     2717.93    104.30 o 
   6   9   0      564.11      562.91     34.62 o 
   8   9   0     2597.83     2399.55     94.56 o 
  10   9   0     3471.31     3454.45    131.87 o 
  12   9   0       72.00       26.13     27.23 o 
  14   9   0     4278.81     4160.09    177.47 o 
  16   9   0    10827.63    10387.72    476.89 o 
  18   9   0     3070.79     3046.37    208.56 o 
  20   9   0      297.37      388.80     81.61 o 
   0  10   0     3193.47     3222.51    154.04 o 
   2  10   0     1834.44     1963.81     79.31 o 
   4  10   0     4178.70     4374.44    160.78 o 
   6  10   0      754.71      775.99     42.69 o 
   8  10   0      767.96      775.25     44.23 o 
  10  10   0       10.04      -21.94     21.94 o 
  12  10   0     4642.20     4760.31    199.53 o 
  14  10   0    12352.45    12218.38    483.58 o 
  16  10   0      993.29      975.23     99.75 o 
  18  10   0      553.21      607.74     90.68 o 
  20  10   0      590.13      291.74    115.41 o 
   2  11   0     5091.14     4956.66    180.21 o 
   4  11   0     4086.62     4044.60    149.59 o 
   6  11   0      859.57     1021.72     52.93 o 
   8  11   0     2985.32     3239.01    125.24 o 
  10  11   0      719.27      789.48     54.68 o 
  12  11   0     2081.30     2004.30    100.40 o 
  14  11   0     3461.32     3473.09    154.96 o 
  16  11   0      515.16      494.40    102.59 o 
  18  11   0      128.45      115.90     66.85 o 
   0  12   0    19621.71    19045.57   1050.32 o 
   2  12   0     7154.37     6826.30    276.39 o 
   4  12   0      160.04      197.94     26.39 o 
   6  12   0     2830.90     2877.31    113.76 o 
   8  12   0       46.53      124.64     28.11 o 
  10  12   0    11846.65    11687.19    465.49 o 
  12  12   0    15410.66    15649.17    613.35 o 
  14  12   0     1877.78     1893.21    119.07 o 
  16  12   0       25.01       56.56     59.79 o 
  18  12   0        7.09      -55.23     55.23 o 
   2  13   0     4084.00     3894.33    167.04 o 
   4  13   0     1701.20     1785.35     89.29 o 
   6  13   0       61.72       28.18     30.39 o 
   8  13   0     3902.14     3826.54    147.88 o 
  10  13   0     6512.85     6657.31    244.79 o 
  12  13   0      109.18       65.60     34.99 o 
  14  13   0     2687.54     2686.43    152.37 o 
  16  13   0      787.40      738.90     92.86 o 
   0  14   0     3439.17     3435.67    213.06 o 
   2  14   0      350.71      407.42     42.82 o 
   4  14   0     1169.32     1149.58     70.12 o 
   6  14   0     2341.81     2202.30    107.74 o 
   8  14   0     2988.45     2979.61    137.02 o 
  10  14   0      118.80      222.64     46.79 o 
  12  14   0       23.85       -5.02     40.48 o 
  14  14   0      410.59      464.89     62.19 o 
  16  14   0      369.92      403.95    109.00 o 
   2  15   0      532.10      447.45     47.41 o 
   4  15   0      403.18      326.68     43.24 o 
   6  15   0        4.79       -5.06     35.32 o 
   8  15   0      357.44      423.28     48.83 o 
  10  15   0       30.58       23.64     53.84 o 
  12  15   0      108.20       67.95     57.77 o 
  14  15   0       27.97      -33.73     56.54 o 
   0  16   0      182.87      128.11     56.13 o 
   2  16   0      224.21      269.31     42.52 o 
   4  16   0     2338.10     2429.59    120.44 o 
   6  16   0      985.82     1064.52     71.79 o 
   8  16   0      156.05      194.23     52.29 o 
  10  16   0      311.71      289.53     70.28 o 
  12  16   0        2.32      -56.13     56.13 o 
  14  16   0        7.10       12.82     89.77 o 
   2  17   0       16.38      -32.41     37.94 o 
   4  17   0      295.35      336.95     50.50 o 
   6  17   0      145.31       85.59     50.83 o 
   8  17   0       55.16        9.39     48.07 o 
  10  17   0        0.99      -13.56     58.42 o 
   0  18   0       10.19      -57.52     57.52 o 
   2  18   0      104.75       81.73     44.09 o 
   4  18   0      279.45      219.81     48.94 o 
   6  18   0      803.22      890.68     85.41 o 
   8  18   0      449.63      418.27     65.20 o 
   2  19   0       25.55      -15.24     49.98 o 
   4  19   0        7.10       62.52     66.41 o 
   6  19   0        0.70     -105.80    112.21 o 
   1   1   1   160325.41   151398.48   4353.97 o 
   2   1   1     2886.88     3007.59     73.79 o 
   3   1   1    74873.88    77992.95   1719.27 o 
   4   1   1    16408.00    16962.96    375.48 o 
   5   1   1    40048.45    42194.02    931.04 o 
   6   1   1      659.40      623.85     17.60 o 
   7   1   1      310.35      374.26     31.62 o 
   8   1   1     4671.36     4427.91    101.56 o 
   9   1   1     2168.44     2230.55     53.98 o 
  10   1   1     1740.96     1782.51     52.20 o 
  11   1   1    20132.37    19689.40    437.81 o 
  12   1   1      214.41      385.49     36.01 o 
  13   1   1     8993.65     8937.42    211.77 o 
  14   1   1      195.50      304.61     42.19 o 
  15   1   1     3138.53     3180.29     97.33 o 
  16   1   1      576.39      655.43     38.17 o 
  17   1   1      168.70      194.80     25.85 o 
  18   1   1       25.28       17.97     23.59 o 
  19   1   1      337.63      362.58     33.03 o 
  20   1   1       31.09       15.30     27.65 o 
  21   1   1      544.96      515.57     39.24 o 
  22   1   1       12.60      -16.99     30.59 o 
  23   1   1      829.98      892.35     51.67 o 
  24   1   1       34.50       97.99     46.33 o 
   0   2   1       93.66      134.61      7.37 o 
   1   2   1     8879.94     8994.00    228.84 o 
   2   2   1     8959.68     9352.92    216.80 o 
   3   2   1   195911.28   194873.66   4494.48 o 
   4   2   1    46463.93    49355.26   1136.25 o 
   5   2   1    43698.09    44981.11    993.72 o 
   6   2   1    10191.71    10288.87    229.53 o 
   7   2   1    20516.14    21066.63    486.44 o 
   8   2   1     1577.08     1685.69     60.07 o 
   9   2   1    17171.70    17384.43    424.76 o 
  10   2   1      838.32      773.22     65.42 o 
  11   2   1      768.84      911.98     59.77 o 
  12   2   1     2509.90     2450.67     69.03 o 
  13   2   1     1057.42      950.23     31.70 o 
  14   2   1      751.23      887.08     74.90 o 
  15   2   1     1244.53     1408.10     56.80 o 
  16   2   1      393.04      525.53     67.40 o 
  17   2   1        1.50       61.51     23.53 o 
  18   2   1       19.28       32.34     24.20 o 
  19   2   1     1076.03     1068.02     48.86 o 
  20   2   1       63.18       42.30     28.06 o 
  21   2   1      516.41      588.12     41.39 o 
  22   2   1       16.07       21.68     31.79 o 
  23   2   1       14.60      -33.59     34.02 o 
  24   2   1       36.65       92.52     56.10 o 
   1   3   1     5051.45     5090.84    131.97 o 
   2   3   1    14190.62    14309.53    331.26 o 
   3   3   1     2075.14     2205.86     50.71 o 
   4   3   1    34024.80    35882.55    792.79 o 
   5   3   1   111323.77   116739.84   2574.35 o 
   6   3   1    34084.72    35179.91    777.99 o 
   7   3   1    56852.22    58082.41   1280.83 o 
   8   3   1     3569.23     3841.20    109.23 o 
   9   3   1      667.15      889.98     79.64 o 
  10   3   1        1.37       16.46      9.73 o 
  11   3   1     1699.14     1791.80     46.13 o 
  12   3   1      288.65      318.87     37.28 o 
  13   3   1      908.12     1031.37     57.71 o 
  14   3   1       92.53      183.95     20.84 o 
  15   3   1     5432.02     5426.29    156.12 o 
  16   3   1       59.30       59.79     22.18 o 
  17   3   1     2585.79     2507.69     81.58 o 
  18   3   1       13.40       61.87     24.52 o 
  19   3   1     1024.77     1062.76     49.76 o 
  20   3   1      427.92      471.05     42.26 o 
  21   3   1      235.04      189.15     32.58 o 
  22   3   1       37.91       17.50     43.73 o 
  23   3   1       72.05       37.77     42.41 o 
   0   4   1    11361.66    10510.67    403.43 o 
   1   4   1     8731.00     8729.89    225.26 o 
   2   4   1      411.83      373.18     12.72 o 
   3   4   1       47.38       36.95      5.32 o 
   4   4   1     8380.73     8574.88    191.35 o 
   5   4   1      123.87      229.79     39.80 o 
   6   4   1    23196.79    23936.77    530.98 o 
   7   4   1     3135.92     3469.18    238.77 o 
   8   4   1    25119.85    25642.18    569.23 o 
   9   4   1      616.78      515.30     18.85 o 
  10   4   1      530.44      677.16     25.20 o 
  11   4   1     8576.99     8585.41    194.24 o 
  12   4   1     2459.61     2446.45     64.55 o 
  13   4   1     1321.24     1336.72     43.62 o 
  14   4   1      316.20      315.70     21.56 o 
  15   4   1       72.31       63.35     19.02 o 
  16   4   1       79.09       80.51     21.58 o 
  17   4   1      100.84       87.03     23.63 o 
  18   4   1       42.23       64.71     24.79 o 
  19   4   1     1486.86     1405.98     58.22 o 
  20   4   1      143.61      195.05     36.43 o 
  21   4   1       13.23       13.82     34.05 o 
  22   4   1      109.92      111.16     42.54 o 
  23   4   1      181.50      130.79    117.02 o 
   1   5   1     3042.54     2988.77     75.16 o 
   2   5   1     3779.16     3651.94     96.96 o 
   3   5   1     8591.52     8999.30    282.67 o 
   4   5   1     3812.99     3959.27     99.35 o 
   5   5   1     2953.60     2275.14    104.19 o 
   6   5   1     1120.20     1189.88     31.96 o 
   7   5   1     7679.06     7374.66    166.84 o 
   8   5   1    32769.58    33554.00    743.85 o 
   9   5   1     7013.35     7105.83    160.99 o 
  10   5   1    12844.87    13008.99    292.45 o 
  11   5   1     3966.62     3912.45     92.29 o 
  12   5   1     2275.32     2389.73     63.59 o 
  13   5   1      154.46      185.78     18.69 o 
  14   5   1      648.24      625.26     28.00 o 
  15   5   1     1654.30     1758.11     57.87 o 
  16   5   1      490.47      500.43     31.78 o 
  17   5   1        1.78      -11.75     24.08 o 
  18   5   1      359.40      295.12     36.84 o 
  19   5   1      856.47      879.53     67.15 o 
  20   5   1      224.39      265.75     38.54 o 
  21   5   1     1238.52     1217.66     75.55 o 
  22   5   1      106.52      141.13     55.99 o 
  23   5   1      672.41      698.90    121.83 o 
   0   6   1     1514.79     1581.37     60.07 o 
   1   6   1      887.22     1133.80     58.24 o 
   2   6   1     1776.46     1584.66     88.90 o 
   3   6   1     2570.79     2471.72    158.28 o 
   4   6   1      345.40      442.02     45.55 o 
   5   6   1     4037.06     3848.76     88.86 o 
   6   6   1      619.14      589.35     19.20 o 
   7   6   1     3705.75     4006.80     97.13 o 
   8   6   1     4293.25     4536.76    105.38 o 
   9   6   1     3408.53     3531.77    118.25 o 
  10   6   1     5834.20     5932.61    136.77 o 
  11   6   1     1167.94     1168.08     34.85 o 
  12   6   1     9056.95     8703.73    206.72 o 
  13   6   1        5.96       -1.02     15.27 o 
  14   6   1      391.22      407.28     25.69 o 
  15   6   1     1461.81     1514.01     61.34 o 
  16   6   1      121.31      115.09     27.84 o 
  17   6   1     1560.72     1695.82     74.58 o 
  18   6   1       10.09       60.92     30.59 o 
  19   6   1        2.62      -13.19     30.61 o 
  20   6   1      435.08      454.38     51.09 o 
  21   6   1      265.27      162.29     44.04 o 
  22   6   1      146.29      138.68     71.26 o 
   1   7   1     7481.37     7194.41    181.56 o 
   2   7   1     3485.58     3150.27    154.79 o 
   3   7   1     6502.00     6095.98    160.74 o 
   4   7   1     7985.20     7699.98    190.82 o 
   5   7   1      441.82      459.43     20.12 o 
   6   7   1      280.60      254.31     20.83 o 
   7   7   1     3513.17     3357.24    127.43 o 
   8   7   1       20.88       66.35     11.68 o 
   9   7   1     4220.58     4057.66     94.86 o 
  10   7   1     3227.02     3226.31     81.93 o 
  11   7   1      716.84      785.73     33.09 o 
  12   7   1     5400.54     5428.73    147.67 o 
  13   7   1      803.20      839.73     38.49 o 
  14   7   1      660.50      633.48     37.23 o 
  15   7   1       14.74       18.89     21.30 o 
  16   7   1        6.68       -5.40     26.14 o 
  17   7   1      428.97      499.14     41.28 o 
  18   7   1       88.99      116.30     32.43 o 
  19   7   1     4486.91     4530.79    177.71 o 
  20   7   1      338.98      355.34     55.22 o 
  21   7   1     1276.71     1345.18     90.94 o 
   0   8   1     3008.43     2705.81    100.49 o 
   1   8   1       35.23      409.21     17.89 o 
   2   8   1     2320.79     2269.33     84.42 o 
   3   8   1       52.70       73.08     16.63 o 
   4   8   1     2848.47     2978.16     77.82 o 
   5   8   1      942.71     1121.69     78.01 o 
   6   8   1     2243.26     2427.61     62.92 o 
   7   8   1     1151.07     1126.80     59.10 o 
   8   8   1     5488.10     5434.48    138.96 o 
   9   8   1      382.75      346.24     19.80 o 
  10   8   1      644.82      686.16     28.45 o 
  11   8   1     3764.72     3667.72     97.37 o 
  12   8   1      495.44      554.11     29.12 o 
  13   8   1      131.50      199.06     23.26 o 
  14   8   1     2506.96     2549.89     82.82 o 
  15   8   1     1346.93     1268.31     52.02 o 
  16   8   1      237.07      142.71     30.95 o 
  17   8   1     2940.42     2984.61    113.34 o 
  18   8   1      537.93      688.81     56.71 o 
  19   8   1     1708.19     1607.04     85.33 o 
  20   8   1      173.39      140.93     49.54 o 
  21   8   1       58.21      -31.90     43.24 o 
   1   9   1      301.31      392.90     18.69 o 
   2   9   1     1195.16     1261.47     68.61 o 
   3   9   1     2777.21     3231.64    122.57 o 
   4   9   1     1113.35     1143.05     37.24 o 
   5   9   1    19678.51    19337.74    473.68 o 
   6   9   1     1331.95     1369.75     61.23 o 
   7   9   1    12166.74    12018.79    297.45 o 
   8   9   1      125.46      122.86     16.30 o 
   9   9   1       37.81       65.15     17.70 o 
  10   9   1     1371.01     1372.39     44.79 o 
  11   9   1      404.01      440.49     28.74 o 
  12   9   1      230.17      277.03     25.12 o 
  13   9   1        1.65        1.82     20.07 o 
  14   9   1     1213.94     1191.89     49.91 o 
  15   9   1     3116.13     3175.31    100.76 o 
  16   9   1      750.65      732.65     43.77 o 
  17   9   1     2983.61     2727.54    115.77 o 
  18   9   1      472.82      452.29     47.44 o 
  19   9   1      978.68      991.39     77.49 o 
  20   9   1        3.72       45.51     47.23 o 
   0  10   1      217.44      163.23     19.79 o 
   1  10   1     1265.05     1238.78     36.65 o 
   2  10   1      174.47      334.68     39.34 o 
   3  10   1     2737.14     2736.08     74.13 o 
   4  10   1       22.23      170.93     18.81 o 
   5  10   1     1926.91     2075.18     59.37 o 
   6  10   1      399.25      415.34     33.35 o 
   7  10   1     6008.65     5961.88    152.11 o 
   8  10   1      137.56      215.91     19.16 o 
   9  10   1     6000.77     5942.56    152.63 o 
  10  10   1     2933.85     3026.51     83.39 o 
  11  10   1       89.17      128.91     21.03 o 
  12  10   1        4.84      -19.90     19.90 o 
  13  10   1     2909.63     2772.51     89.76 o 
  14  10   1       26.41       -4.05     23.85 o 
  15  10   1     6296.33     6599.13    206.83 o 
  16  10   1       11.55       47.97     31.92 o 
  17  10   1     2291.85     2345.72    123.76 o 
  18  10   1       35.80       -8.90     42.54 o 
  19  10   1       75.98       47.35     44.35 o 
  20  10   1        0.62       -9.21     65.72 o 
   1  11   1    13674.95    13234.34    345.35 o 
   2  11   1      300.68      311.45     30.14 o 
   3  11   1     5559.66     5605.87    143.26 o 
   4  11   1       21.36       27.64     14.29 o 
   5  11   1      958.37     1008.92     36.29 o 
   6  11   1     2041.49     2087.35    107.72 o 
   7  11   1     1302.52     1367.66     69.36 o 
   8  11   1      189.79      243.94     24.38 o 
   9  11   1      102.80      112.40     19.24 o 
  10  11   1      313.25      365.16     25.74 o 
  11  11   1    10601.87    10465.67    276.81 o 
  12  11   1      496.25      455.08     32.24 o 
  13  11   1    10113.06    10390.01    292.78 o 
  14  11   1      318.47      262.10     32.34 o 
  15  11   1     2988.71     3069.66    107.07 o 
  16  11   1        0.62      -32.47     32.66 o 
  17  11   1      178.92      185.43     46.83 o 
  18  11   1      107.08      102.62     47.27 o 
  19  11   1      129.37      105.56     53.61 o 
   0  12   1      982.01     1016.77     60.47 o 
   1  12   1      204.15      274.30     24.82 o 
   2  12   1     1263.67     1342.45     79.74 o 
   3  12   1      166.73      149.44     20.84 o 
   4  12   1        8.90       23.33     16.90 o 
   5  12   1        9.25       27.85     16.51 o 
   6  12   1       89.71      126.70     18.73 o 
   7  12   1      104.58      137.63     19.32 o 
   8  12   1       25.78       57.37     18.69 o 
   9  12   1     1760.02     1578.42     52.20 o 
  10  12   1     1121.99     1087.71     48.29 o 
  11  12   1     1727.51     1614.92     61.38 o 
  12  12   1       88.24       32.97     25.14 o 
  13  12   1      615.54      581.78     48.14 o 
  14  12   1      393.67      400.58     36.17 o 
  15  12   1      371.75      406.68     40.45 o 
  16  12   1       83.73      135.02     38.38 o 
  17  12   1      295.32      214.35     50.40 o 
  18  12   1       93.83       37.73     42.83 o 
   1  13   1     5993.70     6109.52    176.89 o 
   2  13   1      204.11      155.49     22.48 o 
   3  13   1      719.91      663.52     35.04 o 
   4  13   1     1853.10     1867.67     64.58 o 
   5  13   1       18.55       22.66     20.64 o 
   6  13   1      347.88      326.30     27.50 o 
   7  13   1      794.48      765.57     36.40 o 
   8  13   1      640.21      596.83     31.07 o 
   9  13   1     3019.97     3065.91     87.15 o 
  10  13   1      464.69      548.96     35.09 o 
  11  13   1     2704.17     2867.61     93.40 o 
  12  13   1       36.11        1.22     25.51 o 
  13  13   1      362.95      367.52     38.13 o 
  14  13   1      123.93      185.98     35.66 o 
  15  13   1      942.24      971.45     58.63 o 
  16  13   1       10.17       18.39     36.16 o 
  17  13   1      210.06      236.30     56.09 o 
  18  13   1       32.22      -38.47     92.97 o 
   0  14   1      968.89      947.42     62.07 o 
   1  14   1      456.90      443.54     31.37 o 
   2  14   1      121.79       99.12     23.41 o 
   3  14   1     2919.05     2867.37     91.21 o 
   4  14   1        7.16      -22.01     22.01 o 
   5  14   1      133.42       88.28     23.52 o 
   6  14   1      919.86      894.07     42.84 o 
   7  14   1     1991.96     1995.64     72.43 o 
   8  14   1      690.57      689.93     39.32 o 
   9  14   1     2934.40     2989.39    104.51 o 
  10  14   1       24.41       20.49     28.50 o 
  11  14   1       35.33       60.55     30.75 o 
  12  14   1      154.14      147.09     32.61 o 
  13  14   1       15.66       17.08     31.25 o 
  14  14   1       30.03       36.67     33.30 o 
  15  14   1      215.28      199.84     37.86 o 
  16  14   1       26.98       -0.80     47.48 o 
  17  14   1      270.42      250.53     78.55 o 
   1  15   1      241.14      216.71     27.97 o 
   2  15   1        1.43      -22.79     22.79 o 
   3  15   1     1167.57     1117.57     49.81 o 
   4  15   1       38.14       22.94     24.92 o 
   5  15   1     2900.67     3029.92     98.70 o 
   6  15   1      620.02      558.65     36.90 o 
   7  15   1     2141.19     2054.83     76.05 o 
   8  15   1      122.06      133.31     30.01 o 
   9  15   1       25.62       15.76     27.72 o 
  10  15   1       16.25       30.93     39.15 o 
  11  15   1      288.61      355.20     50.47 o 
  12  15   1       71.15       48.13     40.03 o 
  13  15   1       22.32       28.38     41.63 o 
  14  15   1        5.42      -39.15     39.15 o 
  15  15   1        7.10      -20.56     76.94 o 
  16  15   1      192.36      221.21    112.21 o 
   0  16   1     1489.51     1455.55     85.31 o 
   1  16   1        1.25      -19.70     24.46 o 
   2  16   1        7.13       28.78     25.99 o 
   3  16   1      157.44      116.80     28.40 o 
   4  16   1      696.10      694.07     40.89 o 
   5  16   1        3.24      -24.61     24.61 o 
   6  16   1      569.46      570.66     38.63 o 
   7  16   1      480.78      483.11     40.70 o 
   8  16   1        0.47      -19.15     28.29 o 
   9  16   1        9.69      -23.82     42.78 o 
  10  16   1      105.31      141.61     45.22 o 
  11  16   1       27.15       -8.72     38.55 o 
  12  16   1      630.79      786.85     67.54 o 
  13  16   1       80.72       43.34     61.08 o 
  14  16   1       43.13       19.24     89.77 o 
   1  17   1      164.08      170.18     31.06 o 
   2  17   1     1484.96     1669.78     68.28 o 
   3  17   1      479.25      465.30     40.18 o 
   4  17   1      790.36      849.89     47.29 o 
   5  17   1      104.51       59.74     30.90 o 
   6  17   1       44.56      -10.65     29.81 o 
   7  17   1      629.80      626.41     50.28 o 
   8  17   1      245.59      292.93     41.94 o 
   9  17   1      262.10      263.11     49.74 o 
  10  17   1      598.25      674.16     64.33 o 
  11  17   1      358.20      437.48     83.79 o 
   0  18   1      615.07      666.93     63.96 o 
   1  18   1        2.47       -5.60     29.60 o 
   2  18   1      124.51       74.43     30.84 o 
   3  18   1      268.98      248.77     38.78 o 
   4  18   1      211.06      171.84     37.29 o 
   5  18   1      191.10      182.21     36.83 o 
   6  18   1      338.19      359.33     44.64 o 
   7  18   1        0.94       -9.91     34.66 o 
   8  18   1       20.56       55.08     48.10 o 
   1  19   1      173.79      143.34     34.15 o 
   2  19   1      123.64       78.81     38.44 o 
   3  19   1       53.55       59.79     39.68 o 
   4  19   1        8.94       -4.25     44.57 o 
   5  19   1      575.98      471.44     60.92 o 
   6  19   1        9.11       72.13     83.88 o 
   7  19   1     1079.99     1227.89    185.95 o 
   1   0   2        1.80       18.13      1.93 o 
   2   0   2    35303.04    35062.13   1336.10 o 
   3   0   2      917.21      857.21     31.50 o 
   4   0   2    48763.69    52015.87   1622.62 o 
   5   0   2     6060.78     6138.22    194.11 o 
   6   0   2     7482.68     8255.62    445.60 o 
   7   0   2    18290.78    17748.29    607.22 o 
   8   0   2     2021.86     1938.61    154.27 o 
   9   0   2     1997.19     1888.34     72.25 o 
  10   0   2    19242.93    18795.43    591.67 o 
  11   0   2       12.76       -4.72     21.27 o 
  12   0   2    16311.93    16924.71    573.02 o 
  13   0   2      886.56      795.41     62.55 o 
  14   0   2     3415.14     3462.90    162.18 o 
  15   0   2     2107.87     1969.74     93.37 o 
  16   0   2      135.09      129.22     32.83 o 
  17   0   2     1211.66     1303.46     78.67 o 
  18   0   2     1433.38     1311.76     76.92 o 
  19   0   2      761.74      699.14     56.71 o 
  20   0   2       66.61      114.79     41.08 o 
  21   0   2       11.50      -39.61     39.61 o 
  22   0   2     1020.26     1108.42     96.71 o 
  23   0   2      251.79      228.62     51.78 o 
  24   0   2      972.83     1060.49    149.08 o 
   1   1   2       24.05       33.97      2.81 o 
   2   1   2    61079.03    63630.27   1623.72 o 
   3   1   2    12583.28    13254.31    320.98 o 
   4   1   2    59953.18    65214.00   1437.33 o 
   5   1   2       10.64       81.37      8.95 o 
   6   1   2    23165.89    24983.44    552.74 o 
   7   1   2      203.11      283.10     14.39 o 
   8   1   2     5123.94     4927.99    116.56 o 
   9   1   2      146.05      112.65      9.29 o 
  10   1   2     1282.37     1228.20     79.67 o 
  11   1   2      248.97      337.60     17.18 o 
  12   1   2     1498.25     1420.83     99.44 o 
  13   1   2      219.75      238.34     17.91 o 
  14   1   2      879.65      892.55     35.52 o 
  15   1   2      245.77      221.17     23.70 o 
  16   1   2      602.00      552.26     35.98 o 
  17   1   2       18.72        3.36     21.87 o 
  18   1   2      449.04      421.24     32.39 o 
  19   1   2        0.35       -9.72     25.02 o 
  20   1   2        3.98      -11.17     26.82 o 
  21   1   2      108.75       81.10     30.75 o 
  22   1   2       41.54       24.57     31.22 o 
  23   1   2      596.67      637.41     49.15 o 
  24   1   2        0.51      -50.57     50.57 o 
   0   2   2     5087.95     5283.96    182.28 o 
   1   2   2    11288.20    11751.90    300.41 o 
   2   2   2    44469.31    47598.36   1151.87 o 
   3   2   2    23832.46    24856.77    603.10 o 
   4   2   2    65775.73    69682.08   1537.09 o 
   5   2   2    41790.82    43835.33    968.20 o 
   6   2   2     4069.21     3424.33     83.53 o 
   7   2   2      279.39      328.23     14.62 o 
   8   2   2     7429.26     7552.99    169.03 o 
   9   2   2     7004.56     7366.80    166.25 o 
  10   2   2     3767.69     4046.13    154.26 o 
  11   2   2     2352.43     2406.12     62.29 o 
  12   2   2     1545.81     1529.79     45.58 o 
  13   2   2       29.73       -0.29     12.72 o 
  14   2   2     4235.25     4260.91    129.35 o 
  15   2   2     1238.88     1289.84     47.02 o 
  16   2   2     3018.54     3023.38     94.04 o 
  17   2   2      239.73      285.73     27.50 o 
  18   2   2      833.11      817.55     41.82 o 
  19   2   2      172.01      193.96     28.66 o 
  20   2   2     1114.38     1210.60     54.49 o 
  21   2   2      196.67      165.15     31.92 o 
  22   2   2       22.53      -32.70     32.70 o 
  23   2   2      257.61      230.64     43.59 o 
  24   2   2       19.25      143.99     53.69 o 
   1   3   2     3423.73     3383.78     93.75 o 
   2   3   2        1.52       83.78      8.01 o 
   3   3   2     7674.55     7823.57    182.18 o 
   4   3   2     5531.55     5730.65    134.40 o 
   5   3   2    47630.97    48473.52   1070.89 o 
   6   3   2      381.22      485.65     40.20 o 
   7   3   2    19058.96    20111.58    467.09 o 
   8   3   2    13190.07    14920.56    526.17 o 
   9   3   2      629.48      851.07     25.99 o 
  10   3   2     1924.66     2249.25    111.16 o 
  11   3   2     9563.54     9301.04    209.90 o 
  12   3   2      157.60      149.91     16.61 o 
  13   3   2     5578.08     5227.87    127.67 o 
  14   3   2      278.38      277.29     23.23 o 
  15   3   2       55.09       24.44     18.34 o 
  16   3   2      306.51      302.02     28.36 o 
  17   3   2      342.90      331.64     29.06 o 
  18   3   2      499.67      411.42     32.04 o 
  19   3   2     1848.10     1881.41     69.44 o 
  20   3   2        0.72      -20.33     26.79 o 
  21   3   2      812.94      795.36     59.46 o 
  22   3   2        0.05      -34.65     34.65 o 
  23   3   2       13.86       61.08     42.13 o 
  24   3   2       31.63       25.65     80.15 o 
   0   4   2    17441.14    18523.38    708.67 o 
   1   4   2     1526.05     1790.67     48.41 o 
   2   4   2      412.90      319.00     12.28 o 
   3   4   2       10.00       17.96      5.43 o 
   4   4   2    18333.33    18553.13    409.15 o 
   5   4   2     2423.15     2622.58     61.04 o 
   6   4   2      475.32     1347.32     51.09 o 
   7   4   2     9482.48     9733.95    218.66 o 
   8   4   2    15597.93    16282.04    418.71 o 
   9   4   2    11971.83    11630.47    260.84 o 
  10   4   2       66.34      109.17     11.60 o 
  11   4   2      620.52      671.55     23.69 o 
  12   4   2     2853.99     3021.79    150.37 o 
  13   4   2     2200.96     2213.39     59.52 o 
  14   4   2     3445.72     3280.80    112.51 o 
  15   4   2     1284.38     1135.82     42.94 o 
  16   4   2     2184.74     2228.40     73.99 o 
  17   4   2      279.95      288.97     28.29 o 
  18   4   2      163.68      219.00     27.89 o 
  19   4   2       34.20       19.76     27.19 o 
  20   4   2       45.64       32.68     29.79 o 
  21   4   2      109.91       76.83     40.45 o 
  22   4   2      604.79      493.32     53.99 o 
  23   4   2      238.80      189.73     60.32 o 
   1   5   2     6576.76     6139.80    160.22 o 
   2   5   2     8533.46     8131.58    210.80 o 
   3   5   2       28.54      248.14     13.02 o 
   4   5   2     2802.51     2687.76     88.50 o 
   5   5   2     1214.40     1815.12     46.10 o 
   6   5   2     1717.49     2510.11     83.95 o 
   7   5   2    11002.12    11023.46    246.95 o 
   8   5   2      464.52      380.60     22.03 o 
   9   5   2    13725.06    13789.08    308.79 o 
  10   5   2       53.45      206.63     14.80 o 
  11   5   2      341.16      535.90     25.24 o 
  12   5   2     1495.57     1630.04     91.65 o 
  13   5   2     1459.71     1488.14     44.98 o 
  14   5   2     2396.59     2311.48     65.93 o 
  15   5   2      157.22      137.67     20.56 o 
  16   5   2      849.82      827.42     39.82 o 
  17   5   2      432.34      423.54     34.57 o 
  18   5   2      132.91       99.60     27.83 o 
  19   5   2      515.99      571.00     44.99 o 
  20   5   2        0.80      -37.69     37.69 o 
  21   5   2        8.42      -37.97     37.97 o 
  22   5   2        0.66      -19.89     40.20 o 
  23   5   2      883.82     1237.50    160.30 o 
   0   6   2    48558.44    49326.39   1692.03 o 
   1   6   2     7721.57     7804.85    192.22 o 
   2   6   2     5297.80     4208.01    149.88 o 
   3   6   2    31454.82    31823.82    816.24 o 
   4   6   2     3604.89     3122.86    103.53 o 
   5   6   2    16952.19    16936.70    376.61 o 
   6   6   2      340.70      438.20     22.15 o 
   7   6   2      783.92      831.01     26.28 o 
   8   6   2     1890.09     1639.51     60.89 o 
   9   6   2    11251.66    11485.13    258.05 o 
  10   6   2     8402.10     8102.52    308.23 o 
  11   6   2     7502.07     7357.49    175.79 o 
  12   6   2     7134.78     7021.85    169.02 o 
  13   6   2      315.46      311.01     22.73 o 
  14   6   2       49.17       61.79     18.63 o 
  15   6   2     4949.84     4979.35    145.89 o 
  16   6   2       67.30       58.18     24.07 o 
  17   6   2     2601.40     2737.32    104.18 o 
  18   6   2     1494.62     1447.50     85.31 o 
  19   6   2      133.52      133.99     40.43 o 
  20   6   2      450.34      430.98     51.15 o 
  21   6   2     1504.84     1678.69     90.61 o 
  22   6   2      383.27      500.63     64.16 o 
   1   7   2     8394.02     8690.01    212.99 o 
   2   7   2     7926.40     8969.30    297.01 o 
   3   7   2      362.28      519.73     33.63 o 
   4   7   2     1263.27     1084.66     35.76 o 
   5   7   2     6251.96     5744.51    136.76 o 
   6   7   2     3051.64     3203.83    169.06 o 
   7   7   2     3732.60     3748.73     87.92 o 
   8   7   2      604.07      712.75     72.41 o 
   9   7   2        1.25       47.18     12.98 o 
  10   7   2      881.90      915.95     31.21 o 
  11   7   2     5286.23     4953.19    127.91 o 
  12   7   2      254.73      272.24     22.89 o 
  13   7   2     4439.65     4361.23    129.04 o 
  14   7   2     3994.02     3910.61    117.54 o 
  15   7   2      168.89      130.87     26.05 o 
  16   7   2       51.09       68.82     27.95 o 
  17   7   2     2619.21     2575.49     98.97 o 
  18   7   2      175.40      192.22     39.78 o 
  19   7   2     1673.14     1612.66     85.69 o 
  20   7   2      339.25      363.13     48.26 o 
  21   7   2      434.30      348.32     58.80 o 
  22   7   2      427.52      487.31    109.00 o 
   0   8   2     1424.22     1299.60     53.54 o 
   1   8   2     2429.31     2767.40    108.68 o 
   2   8   2     3479.26     3586.42     97.08 o 
   3   8   2       91.51       78.59     11.62 o 
   4   8   2     8288.92     8480.78    209.78 o 
   5   8   2      982.93     1094.62     69.56 o 
   6   8   2    11060.03    11035.87    267.53 o 
   7   8   2      940.15     1010.64     31.84 o 
   8   8   2     8282.83     8053.23    201.79 o 
   9   8   2     3760.40     3473.89     92.22 o 
  10   8   2        7.08       11.73     14.15 o 
  11   8   2       35.29       55.61     17.50 o 
  12   8   2      160.65      183.25     21.17 o 
  13   8   2      393.84      437.90     29.11 o 
  14   8   2      317.64      327.95     26.91 o 
  15   8   2      422.15      390.36     33.07 o 
  16   8   2     2092.78     1844.17     87.70 o 
  17   8   2      173.42      115.54     37.03 o 
  18   8   2     3013.15     3163.71    132.90 o 
  19   8   2       12.49        7.93     36.26 o 
  20   8   2     1006.41      980.50     68.08 o 
  21   8   2       15.73       10.08     46.37 o 
   1   9   2     7045.97     7098.04    176.79 o 
   2   9   2      438.30      502.98     23.25 o 
   3   9   2     1392.75     1373.91     66.04 o 
   4   9   2      851.67      833.97     74.83 o 
   5   9   2       72.22       79.98     18.49 o 
   6   9   2       28.54       45.00     13.35 o 
   7   9   2     2432.08     2523.86     71.49 o 
   8   9   2     1165.29     1232.55     40.65 o 
   9   9   2     5221.59     5139.53    140.05 o 
  10   9   2     1193.07     1253.96     64.87 o 
  11   9   2      512.54      527.72     28.67 o 
  12   9   2      504.29      522.50     45.34 o 
  13   9   2        2.33       11.77     20.57 o 
  14   9   2        3.38      -20.49     21.08 o 
  15   9   2      259.99      220.31     33.12 o 
  16   9   2     1206.99     1266.35     64.41 o 
  17   9   2       23.71        7.71     34.23 o 
  18   9   2       38.67       -6.31     36.75 o 
  19   9   2      345.84      356.62     47.22 o 
  20   9   2       93.97       -1.80     44.30 o 
   0  10   2     1301.68     1220.18     61.30 o 
   1  10   2      601.00      563.37     37.30 o 
   2  10   2     2270.89     2258.75    116.28 o 
   3  10   2      994.19      901.77     31.90 o 
   4  10   2     8622.48     8402.79    210.37 o 
   5  10   2     3424.35     3328.59     88.04 o 
   6  10   2     2124.89     2097.82     59.65 o 
   7  10   2      384.56      462.46     32.06 o 
   8  10   2       97.41      127.85     17.40 o 
   9  10   2       60.19       94.57     19.27 o 
  10  10   2      254.77      294.79     25.52 o 
  11  10   2     1488.55     1488.02     55.49 o 
  12  10   2     1612.33     1599.24     55.62 o 
  13  10   2     1149.49     1096.25     47.52 o 
  14  10   2     3624.28     3536.60    118.37 o 
  15  10   2       45.76       16.03     26.80 o 
  16  10   2     3377.83     3339.91    125.13 o 
  17  10   2      229.43      225.22     40.35 o 
  18  10   2      453.10      398.95     56.07 o 
  19  10   2        2.51      -19.12     43.62 o 
  20  10   2      205.37       32.06    102.59 o 
   1  11   2      258.08      188.75     18.87 o 
   2  11   2     2512.72     2358.15     69.84 o 
   3  11   2        1.95      -13.38     13.38 o 
   4  11   2      705.02      609.49     26.25 o 
   5  11   2        4.35      -14.23     14.23 o 
   6  11   2      138.63      142.07     17.79 o 
   7  11   2       58.84       91.94     18.32 o 
   8  11   2     1399.18     1554.88     50.11 o 
   9  11   2        6.44      -16.65     16.65 o 
  10  11   2      356.32      374.27     26.01 o 
  11  11   2       91.62       50.80     20.73 o 
  12  11   2     2584.31     2330.53     77.83 o 
  13  11   2       23.73      -25.24     25.24 o 
  14  11   2     1226.91     1157.50     64.12 o 
  15  11   2      195.12      179.84     31.08 o 
  16  11   2       27.60      -19.28     29.93 o 
  17  11   2       96.24        6.98     42.62 o 
  18  11   2       11.90       33.72     44.67 o 
  19  11   2       29.29        7.02     53.80 o 
   0  12   2    15110.42    14649.31    575.23 o 
   1  12   2        2.58      -17.56     17.56 o 
   2  12   2     1658.32     1649.89     58.03 o 
   3  12   2      822.90      797.80     33.73 o 
   4  12   2      499.21      425.05     25.42 o 
   5  12   2      986.02     1050.49     40.76 o 
   6  12   2        3.38       12.53     16.82 o 
   7  12   2      223.22      250.28     24.79 o 
   8  12   2     1312.52     1352.58     46.48 o 
   9  12   2       92.78      102.13     20.03 o 
  10  12   2     2097.17     2076.21     72.22 o 
  11  12   2     1505.69     1418.19     52.93 o 
  12  12   2     3886.16     3823.23    126.85 o 
  13  12   2      366.98      355.65     33.59 o 
  14  12   2      679.05      698.58     43.56 o 
  15  12   2        0.65      -25.99     26.92 o 
  16  12   2       58.56       27.78     36.27 o 
  17  12   2       55.82        9.02     44.42 o 
  18  12   2      726.48      687.00     65.99 o 
   1  13   2      136.22      137.48     22.35 o 
   2  13   2      328.32      339.51     26.47 o 
   3  13   2      720.40      789.24     43.98 o 
   4  13   2      592.96      579.48     35.59 o 
   5  13   2      946.37      969.75     46.50 o 
   6  13   2        1.38      -18.62     18.62 o 
   7  13   2      774.13      786.19     36.62 o 
   8  13   2     1206.74     1208.99     47.44 o 
   9  13   2     2982.20     2850.66     87.09 o 
  10  13   2     1218.60     1205.65     52.10 o 
  11  13   2     1399.63     1389.66     57.28 o 
  12  13   2      176.87      130.11     37.85 o 
  13  13   2      114.11      153.67     32.36 o 
  14  13   2      185.12      163.54     31.43 o 
  15  13   2      314.68      269.99     38.84 o 
  16  13   2      203.39      156.99     41.36 o 
  17  13   2      264.39      158.75     52.79 o 
  18  13   2       16.12      -89.77     89.77 o 
   0  14   2      723.80      682.63     52.45 o 
   1  14   2      713.05      706.21     37.63 o 
   2  14   2     1645.76     1692.40     62.85 o 
   3  14   2     3063.00     3218.53    101.66 o 
   4  14   2     1850.46     1901.24     68.33 o 
   5  14   2        2.33        0.70     22.34 o 
   6  14   2      916.40      914.11     47.15 o 
   7  14   2     3730.20     3760.21    116.81 o 
   8  14   2     2111.29     2252.42     84.78 o 
   9  14   2     3928.59     4232.71    139.84 o 
  10  14   2      626.09      630.89     43.18 o 
  11  14   2        5.23        0.94     28.17 o 
  12  14   2       47.18       69.26     31.36 o 
  13  14   2      277.47      275.84     38.73 o 
  14  14   2      380.32      372.07     41.55 o 
  15  14   2      447.99      452.11     49.19 o 
  16  14   2      296.08      446.76     62.88 o 
  17  14   2       60.25      -80.15     92.97 o 
   1  15   2     3994.15     4029.11    124.20 o 
   2  15   2       47.04       20.70     24.25 o 
   3  15   2      130.58       85.54     25.34 o 
   4  15   2       26.06       38.61     24.06 o 
   5  15   2     5420.24     5455.97    162.59 o 
   6  15   2      125.12      124.29     27.07 o 
   7  15   2     2603.50     2883.63    102.75 o 
   8  15   2       17.48       23.40     26.47 o 
   9  15   2       39.80       23.84     29.56 o 
  10  15   2       75.00       88.99     33.17 o 
  11  15   2      611.23      569.53     58.90 o 
  12  15   2       42.82       43.55     36.84 o 
  13  15   2      888.01      959.55     72.65 o 
  14  15   2      174.63      145.46     75.89 o 
  15  15   2        5.72      -56.54     56.54 o 
   0  16   2     1609.75     1810.72     97.31 o 
   1  16   2      911.44      968.97     48.16 o 
   2  16   2      850.65      834.08     45.11 o 
   3  16   2     3317.89     3576.60    113.71 o 
   4  16   2     1591.70     1583.65     64.27 o 
   5  16   2     1336.22     1420.70     65.19 o 
   6  16   2      221.31      225.97     33.81 o 
   7  16   2       15.23      -27.44     28.52 o 
   8  16   2      212.52      210.12     33.51 o 
   9  16   2      406.31      347.11     40.44 o 
  10  16   2      383.57      448.17     53.61 o 
  11  16   2       33.70       45.90     42.74 o 
  12  16   2      221.38      266.69     50.04 o 
  13  16   2        1.60       37.62     60.04 o 
  14  16   2      413.05      557.84    125.03 o 
   1  17   2      206.10      226.71     32.18 o 
   2  17   2       12.77       14.89     27.61 o 
   3  17   2       98.24      137.99     30.74 o 
   4  17   2      114.87      119.57     32.00 o 
   5  17   2        3.57        8.22     30.48 o 
   6  17   2      113.38       92.17     32.58 o 
   7  17   2       71.63       99.86     33.44 o 
   8  17   2       40.48       36.52     34.17 o 
   9  17   2       42.32      -24.24     35.14 o 
  10  17   2       37.17       39.37     39.55 o 
  11  17   2      282.34      198.93     66.99 o 
   0  18   2      460.62      553.29     59.19 o 
   1  18   2      254.96      260.97     35.77 o 
   2  18   2      103.13      112.77     35.11 o 
   3  18   2      535.43      520.33     44.54 o 
   4  18   2      132.94      169.17     36.42 o 
   5  18   2       65.10      119.72     37.52 o 
   6  18   2      325.58      374.33     44.17 o 
   7  18   2      202.58      212.47     40.43 o 
   8  18   2      367.27      359.72     61.02 o 
   1  19   2      422.21      456.95     44.92 o 
   2  19   2      120.36      125.91     38.70 o 
   3  19   2       61.91       69.17     41.41 o 
   4  19   2        0.92      -36.57     36.57 o 
   5  19   2     1048.39     1075.26     98.74 o 
   6  19   2       74.11       16.03    118.62 o 
   1   1   3       26.35       46.20      5.78 o 
   2   1   3     3812.30     3885.37     95.26 o 
   3   1   3    18524.42    18863.48    457.78 o 
   4   1   3      520.39      550.70     22.20 o 
   5   1   3     2466.49     2248.29     60.39 o 
   6   1   3     5740.29     5618.20    132.22 o 
   7   1   3    31667.16    32274.17    713.10 o 
   8   1   3     1628.63     1524.06     41.80 o 
   9   1   3    13546.05    12820.81    298.72 o 
  10   1   3      508.79      474.53     26.82 o 
  11   1   3     5853.71     5651.34    129.40 o 
  12   1   3      775.31      879.36     46.39 o 
  13   1   3       84.85      133.07     16.56 o 
  14   1   3      617.79      727.37     53.01 o 
  15   1   3     1659.31     1580.38     57.05 o 
  16   1   3     1498.94     1521.47     57.07 o 
  17   1   3      177.30      172.67     25.76 o 
  18   1   3      506.17      471.09     33.24 o 
  19   1   3     1349.13     1377.80     57.36 o 
  20   1   3       38.94        5.77     27.49 o 
  21   1   3      272.58      295.54     34.98 o 
  22   1   3       31.91      -18.43     33.22 o 
  23   1   3       53.33       15.06     34.91 o 
  24   1   3      322.18      307.56     84.99 o 
   0   2   3      650.51      638.70     24.27 o 
   1   2   3     6862.38     7281.11    186.46 o 
   2   2   3      428.34      479.85     14.15 o 
   3   2   3      919.22      843.84     24.39 o 
   4   2   3     8081.08     8546.62    199.06 o 
   5   2   3      841.19      876.16     32.38 o 
   6   2   3     2317.12     2347.46     54.97 o 
   7   2   3     5736.91     5693.69    134.42 o 
   8   2   3     1922.43     2047.01     55.66 o 
   9   2   3     3860.27     4459.69    240.37 o 
  10   2   3      299.34      447.51     27.32 o 
  11   2   3     4201.43     4440.61    226.04 o 
  12   2   3      516.86      553.79     29.01 o 
  13   2   3      910.19      952.39     34.04 o 
  14   2   3       52.71       58.82     17.45 o 
  15   2   3       80.90      112.94     19.93 o 
  16   2   3       44.38       16.24     20.87 o 
  17   2   3      134.91      132.50     24.61 o 
  18   2   3       69.02       45.27     24.31 o 
  19   2   3       51.89       27.83     25.41 o 
  20   2   3      309.29      327.74     33.63 o 
  21   2   3        2.06        8.63     31.54 o 
  22   2   3      602.03      614.10     47.83 o 
  23   2   3       41.50      -17.87     37.61 o 
  24   2   3      578.99      580.28    134.65 o 
   1   3   3    21245.24    21783.27    502.98 o 
   2   3   3     1201.84     1143.89     30.56 o 
   3   3   3    45877.41    47795.64   1101.74 o 
   4   3   3    28335.67    28856.59    666.30 o 
   5   3   3    11019.12    10665.18    248.43 o 
   6   3   3     9803.17     9561.74    222.89 o 
   7   3   3     5814.19     5727.66    300.44 o 
   8   3   3      469.17      763.78     24.44 o 
   9   3   3     1126.01      986.58     41.13 o 
  10   3   3    12222.49    12215.45    273.65 o 
  11   3   3     1151.48     1141.11     53.62 o 
  12   3   3      440.92      438.55     20.36 o 
  13   3   3     1816.61     1815.09    106.90 o 
  14   3   3      290.87      376.54     24.10 o 
  15   3   3     1743.79     1696.99     75.35 o 
  16   3   3      654.46      638.87     35.01 o 
  17   3   3     1613.31     1650.02     61.77 o 
  18   3   3       21.27      -18.52     23.70 o 
  19   3   3      979.95     1042.64     48.74 o 
  20   3   3       88.55      109.22     31.53 o 
  21   3   3       37.52       41.80     35.44 o 
  22   3   3      855.25      951.36     61.23 o 
  23   3   3      479.30      529.93     55.67 o 
   0   4   3     4905.57     4588.18    160.19 o 
   1   4   3     3618.11     4333.24    207.43 o 
   2   4   3       37.17      105.20      7.87 o 
   3   4   3     1653.09     1468.19     36.75 o 
   4   4   3     1593.73     1710.31     85.82 o 
   5   4   3     2978.74     2443.01     81.14 o 
   6   4   3    12348.18    12177.50    271.69 o 
   7   4   3    18618.65    20104.64    747.53 o 
   8   4   3     9689.79     9602.05    215.97 o 
   9   4   3     6452.15     6515.57    148.27 o 
  10   4   3     6710.73     6870.80    156.84 o 
  11   4   3        9.17      154.02     14.59 o 
  12   4   3     9806.36     9857.80    233.00 o 
  13   4   3        4.36       53.35     14.93 o 
  14   4   3     2238.61     2206.86     67.37 o 
  15   4   3      442.20      439.64     26.98 o 
  16   4   3      243.69      253.32     24.12 o 
  17   4   3      503.20      539.29     33.26 o 
  18   4   3     4003.39     4160.70    126.62 o 
  19   4   3       15.49        6.81     31.03 o 
  20   4   3      906.58     1008.47     59.37 o 
  21   4   3       20.55        1.37     38.70 o 
  22   4   3        9.02      -41.50     41.50 o 
  23   4   3       42.70       43.61     44.69 o 
   1   5   3    33475.54    32993.86    894.24 o 
   2   5   3     3524.89     3158.26     84.49 o 
   3   5   3     5215.60     4452.74    188.20 o 
   4   5   3    28446.11    29616.91    719.73 o 
   5   5   3      238.06      673.66     30.17 o 
   6   5   3       29.09      281.99     15.33 o 
   7   5   3     1721.80     1655.50     41.98 o 
   8   5   3     7332.44     6760.66    153.27 o 
   9   5   3     2612.97     2350.23     98.61 o 
  10   5   3    15026.22    14483.34    324.68 o 
  11   5   3     7308.03     7356.86    243.57 o 
  12   5   3      611.43      706.81     27.02 o 
  13   5   3     3903.65     3891.69     98.21 o 
  14   5   3     6248.17     6162.34    164.90 o 
  15   5   3     3526.43     3623.52    102.78 o 
  16   5   3      851.39      763.55     38.32 o 
  17   5   3       23.95        3.97     24.15 o 
  18   5   3      161.21      118.07     32.05 o 
  19   5   3      200.06      218.62     41.32 o 
  20   5   3       39.86      -36.54     36.54 o 
  21   5   3      555.51      511.33     54.55 o 
  22   5   3     1268.81     1243.91     77.81 o 
  23   5   3      224.64      378.30    102.59 o 
   0   6   3      565.38      591.99     34.29 o 
   1   6   3      111.58       87.47     10.41 o 
   2   6   3      652.89     1022.81     43.18 o 
   3   6   3     8352.98     9968.32    377.21 o 
   4   6   3      223.23      381.66     17.75 o 
   5   6   3     2480.16     2700.99     78.85 o 
   6   6   3     1208.09     1056.30     31.09 o 
   7   6   3     2589.89     2612.81    119.94 o 
   8   6   3        3.48      272.53     14.66 o 
   9   6   3     2080.33     2339.23    109.79 o 
  10   6   3     4572.81     4474.86    104.92 o 
  11   6   3       18.44       54.51     14.28 o 
  12   6   3     1220.39     1193.95     40.54 o 
  13   6   3       73.17       59.83     17.18 o 
  14   6   3      523.86      546.25     31.02 o 
  15   6   3       20.27       35.74     21.17 o 
  16   6   3      565.23      506.31     35.02 o 
  17   6   3      122.97       10.40     33.49 o 
  18   6   3      147.52      136.67     36.87 o 
  19   6   3       45.24       31.92     37.30 o 
  20   6   3       67.31       56.50     39.70 o 
  21   6   3       56.66       81.24     42.50 o 
  22   6   3      275.62      296.63     52.19 o 
   1   7   3     3906.31     3601.11    196.83 o 
   2   7   3     3492.85     3518.13     94.93 o 
   3   7   3      897.96      573.42     29.98 o 
   4   7   3       47.52       90.68     11.50 o 
   5   7   3      929.49      913.80     50.79 o 
   6   7   3     3293.16     3387.08     83.94 o 
   7   7   3     1677.83     2169.81    129.49 o 
   8   7   3       92.38      252.58     23.30 o 
   9   7   3     7030.19     6914.81    179.64 o 
  10   7   3      160.75      145.29     14.96 o 
  11   7   3    20888.14    20850.22    510.51 o 
  12   7   3     2311.78     2358.40     67.16 o 
  13   7   3     1915.98     2004.96     63.60 o 
  14   7   3      163.81      157.16     23.01 o 
  15   7   3     3357.26     3397.73    119.33 o 
  16   7   3     2285.92     2171.97     87.97 o 
  17   7   3      465.44      464.03     44.34 o 
  18   7   3      282.76      231.29     40.32 o 
  19   7   3       98.11       39.74     38.02 o 
  20   7   3     1141.49     1109.71     71.44 o 
  21   7   3       52.89       34.21     40.54 o 
  22   7   3      373.58      551.43    109.00 o 
   0   8   3    11771.42    12121.20    420.74 o 
   1   8   3       36.50      236.98     30.36 o 
   2   8   3     1006.89     1156.73     41.08 o 
   3   8   3     2464.79     2387.91     92.29 o 
   4   8   3      117.60      296.60     33.56 o 
   5   8   3        7.80      278.26     22.01 o 
   6   8   3     3212.50     3449.88     85.51 o 
   7   8   3     3890.59     3738.58    129.94 o 
   8   8   3      486.44      478.39     22.17 o 
   9   8   3       74.72       79.29     14.97 o 
  10   8   3     2954.46     2927.16     80.05 o 
  11   8   3      184.83      121.65     18.47 o 
  12   8   3     1119.59     1082.15     42.38 o 
  13   8   3      300.30      324.73     34.71 o 
  14   8   3      410.24      415.02     29.61 o 
  15   8   3     1077.89      994.79     53.80 o 
  16   8   3      151.81      189.71     33.24 o 
  17   8   3      379.67      263.72     41.09 o 
  18   8   3     2018.37     1978.27     97.06 o 
  19   8   3       22.71        3.82     37.61 o 
  20   8   3     1432.19     1404.94     81.31 o 
  21   8   3        2.72      -53.68     53.68 o 
   1   9   3      311.64      270.59     23.35 o 
   2   9   3     2616.89     2501.90     71.17 o 
   3   9   3     1914.99     2221.91    153.39 o 
   4   9   3     1928.31     2002.69     56.50 o 
   5   9   3     9043.55     8842.05    219.71 o 
   6   9   3       44.89      107.22     14.90 o 
   7   9   3    16992.31    16197.35    397.68 o 
   8   9   3      275.10      262.16     18.76 o 
   9   9   3       42.08       40.32     15.37 o 
  10   9   3      763.72      757.47     31.00 o 
  11   9   3      555.57      597.07     32.40 o 
  12   9   3      297.64      304.02     24.19 o 
  13   9   3     1203.76     1160.75     48.44 o 
  14   9   3      232.59      141.85     27.40 o 
  15   9   3     1550.00     1531.95     70.09 o 
  16   9   3      883.93      804.94     50.69 o 
  17   9   3      735.65      667.51     57.77 o 
  18   9   3      160.96      143.72     41.45 o 
  19   9   3      675.57      615.28     55.06 o 
  20   9   3      224.71      190.98     45.71 o 
   0  10   3       21.04       -8.51     21.42 o 
   1  10   3       55.65       42.62     15.02 o 
   2  10   3      224.29      252.89     18.54 o 
   3  10   3       10.08        1.86     13.00 o 
   4  10   3     1519.78     1384.81     43.70 o 
   5  10   3        5.84      -13.47     13.47 o 
   6  10   3      216.55      211.81     17.68 o 
   7  10   3      125.24      128.48     16.50 o 
   8  10   3     1843.79     1733.33     52.64 o 
   9  10   3      395.04      429.71     25.71 o 
  10  10   3     1150.80     1233.97     45.59 o 
  11  10   3       48.91       34.83     19.03 o 
  12  10   3     1799.60     1742.10     58.85 o 
  13  10   3        0.20      -22.20     22.20 o 
  14  10   3        8.09      -24.16     24.16 o 
  15  10   3      340.22      302.46     36.42 o 
  16  10   3      127.62       90.37     32.77 o 
  17  10   3      333.14      343.18     44.89 o 
  18  10   3       11.31        9.88     35.96 o 
  19  10   3      113.06      146.22     48.68 o 
   1  11   3     3716.21     3467.58    104.24 o 
   2  11   3     1185.60     1013.85     37.56 o 
   3  11   3     7152.75     6904.12    174.79 o 
   4  11   3      201.81      252.99     18.60 o 
   5  11   3     3501.83     3449.98     92.69 o 
   6  11   3     1757.46     1812.55     54.60 o 
   7  11   3      523.12      600.53     28.10 o 
   8  11   3     4349.78     4488.48    118.35 o 
   9  11   3     1264.87     1253.83     44.07 o 
  10  11   3       52.64       87.62     21.73 o 
  11  11   3      494.84      489.95     29.30 o 
  12  11   3     1273.91     1267.64     52.87 o 
  13  11   3        3.69        6.26     25.16 o 
  14  11   3     1488.98     1459.04     64.25 o 
  15  11   3      319.63      341.87     37.86 o 
  16  11   3       68.54       70.70     31.98 o 
  17  11   3      192.22      163.82     41.57 o 
  18  11   3       46.70       -4.87     50.44 o 
  19  11   3      991.32      994.69     89.99 o 
   0  12   3      746.46      768.71     50.88 o 
   1  12   3      977.41      915.95     40.06 o 
   2  12   3      111.51       59.62     19.17 o 
   3  12   3       34.70       31.06     16.55 o 
   4  12   3     3231.11     3188.80     92.08 o 
   5  12   3       10.80        4.87     17.02 o 
   6  12   3     2659.06     2674.41     75.44 o 
   7  12   3      242.50      192.23     20.52 o 
   8  12   3       64.49       50.72     18.91 o 
   9  12   3      165.53      127.98     26.56 o 
  10  12   3     3272.17     3246.72    102.56 o 
  11  12   3        4.99      -22.41     22.41 o 
  12  12   3     1952.93     1901.68     74.85 o 
  13  12   3       91.72       76.21     27.05 o 
  14  12   3        4.45      -26.03     26.03 o 
  15  12   3       24.58        2.84     30.57 o 
  16  12   3      579.26      556.33     46.39 o 
  17  12   3       88.32       89.44     51.36 o 
  18  12   3       56.39        3.79     50.44 o 
   1  13   3      936.68      953.59     42.01 o 
   2  13   3     4203.01     4074.05    122.75 o 
   3  13   3     1584.51     1608.98     59.43 o 
   4  13   3     2875.10     2795.88     88.91 o 
   5  13   3      978.11     1035.46     45.63 o 
   6  13   3      290.22      320.23     25.46 o 
   7  13   3     4101.65     4103.64    117.14 o 
   8  13   3     3173.48     3051.94     98.01 o 
   9  13   3     1695.23     1541.50     60.59 o 
  10  13   3     2072.24     2015.35     73.40 o 
  11  13   3      333.92      336.46     30.90 o 
  12  13   3        3.54       -6.09     25.83 o 
  13  13   3        0.98      -22.79     26.09 o 
  14  13   3      123.94       89.56     54.26 o 
  15  13   3      414.51      405.48     42.62 o 
  16  13   3       15.64      -11.74     42.21 o 
  17  13   3      528.25      649.14    126.64 o 
   0  14   3      625.50      744.75     55.22 o 
   1  14   3       52.13       28.70     22.21 o 
   2  14   3     2299.05     2224.76     75.84 o 
   3  14   3        1.24       70.34     23.36 o 
   4  14   3       24.47       61.90     23.93 o 
   5  14   3      557.77      547.04     34.37 o 
   6  14   3     1167.97     1130.53     49.51 o 
   7  14   3       24.27        0.37     24.97 o 
   8  14   3     1830.60     1920.32     76.43 o 
   9  14   3       32.28       84.69     28.72 o 
  10  14   3      213.41      282.39     33.09 o 
  11  14   3      660.07      739.72     49.80 o 
  12  14   3        5.60      -26.91     29.84 o 
  13  14   3      150.44      124.37     34.00 o 
  14  14   3        5.38        7.69     32.53 o 
  15  14   3      144.04      195.32     42.65 o 
  16  14   3        2.80      -64.42     64.42 o 
  17  14   3      330.90        9.62    102.59 o 
   1  15   3      899.86      937.10     45.59 o 
   2  15   3      573.61      573.92     36.16 o 
   3  15   3     1083.90     1083.79     49.34 o 
   4  15   3       48.36       22.81     24.35 o 
   5  15   3      646.47      718.82     44.03 o 
   6  15   3     2302.59     2149.39     82.71 o 
   7  15   3      661.87      699.08     44.30 o 
   8  15   3     1544.23     1608.05     69.71 o 
   9  15   3      227.06      252.02     36.72 o 
  10  15   3      182.14      193.06     36.37 o 
  11  15   3     1489.90     1600.34    101.97 o 
  12  15   3       89.40      142.87     38.55 o 
  13  15   3     1181.78     1271.29     85.70 o 
  14  15   3      559.98      602.15    109.21 o 
  15  15   3      586.32      522.89    123.43 o 
   0  16   3     4699.05     5167.53    221.05 o 
   1  16   3       71.13       21.45     26.04 o 
   2  16   3      138.86      122.28     28.35 o 
   3  16   3      569.77      558.99     38.36 o 
   4  16   3     3173.62     3237.29    113.65 o 
   5  16   3      165.68      186.44     32.16 o 
   6  16   3     2375.25     2416.21     96.92 o 
   7  16   3       10.74       23.48     29.34 o 
   8  16   3      273.13      338.98     40.08 o 
   9  16   3        8.79       47.87     33.97 o 
  10  16   3      720.29      739.52     53.10 o 
  11  16   3       19.61        1.32     40.26 o 
  12  16   3     1007.29     1053.44     77.66 o 
  13  16   3        6.63      -13.26     58.81 o 
  14  16   3      145.42      230.83    102.59 o 
   1  17   3     2055.50     2252.42     82.24 o 
   2  17   3     4985.10     5214.58    170.91 o 
   3  17   3     1498.91     1535.16     70.21 o 
   4  17   3     2939.56     3064.40    120.86 o 
   5  17   3       11.59        2.77     30.63 o 
   6  17   3       82.96       27.61     30.72 o 
   7  17   3       52.30       48.56     32.57 o 
   8  17   3      775.36      783.95     54.73 o 
   9  17   3      235.28      290.52     41.07 o 
  10  17   3      509.44      507.84     57.72 o 
  11  17   3      469.82      442.42    115.41 o 
   0  18   3     4310.48     4694.18    207.76 o 
   1  18   3       11.87       46.23     33.55 o 
   2  18   3      204.18      152.63     36.97 o 
   3  18   3      220.45      191.67     37.49 o 
   4  18   3      363.40      367.61     40.20 o 
   5  18   3       22.93        0.92     33.43 o 
   6  18   3      356.10      315.04     40.29 o 
   7  18   3        1.17       25.80     35.14 o 
   8  18   3      137.08      125.58     69.39 o 
   9  18   3      206.95      240.45    121.83 o 
   1  19   3      810.35      839.06     66.53 o 
   2  19   3      398.40      395.26     46.24 o 
   3  19   3      537.15      622.45     58.33 o 
   4  19   3      100.29        4.75     42.15 o 
   5  19   3      229.92      169.89     54.69 o 
   6  19   3        4.98      -57.71     57.71 o 
   0   0   4    28712.71    28853.54   1274.23 o 
   1   0   4     6398.89     6503.39    224.15 o 
   2   0   4    15148.34    16844.50    682.52 o 
   3   0   4    12052.33    12567.83    432.28 o 
   4   0   4    25070.10    24243.85    926.25 o 
   5   0   4    15216.93    15738.13    603.33 o 
   6   0   4    16111.33    14153.14    483.92 o 
   7   0   4     1079.86     1145.32     86.80 o 
   8   0   4    34038.30    33870.13   1152.76 o 
   9   0   4     3783.77     3642.08    119.74 o 
  10   0   4     2103.78     2097.64     73.00 o 
  11   0   4      535.92      613.48     60.71 o 
  12   0   4      947.70     1034.53     98.20 o 
  13   0   4      406.57      556.29     96.67 o 
  14   0   4       17.77      178.24     35.46 o 
  15   0   4     1054.25     1292.44    201.29 o 
  16   0   4     1351.80     1402.66     75.73 o 
  17   0   4       56.09       56.27     31.23 o 
  18   0   4     2938.62     3095.61    138.60 o 
  19   0   4      354.22      474.38     87.46 o 
  20   0   4     1411.18     1569.78     90.52 o 
  21   0   4     1294.85     1386.43     85.52 o 
  22   0   4      358.71      318.88     61.03 o 
  23   0   4      203.08      167.14     61.71 o 
   1   1   4      818.36      867.48     24.09 o 
   2   1   4    32222.82    32879.94    890.45 o 
   3   1   4     1430.14     1411.07     38.32 o 
   4   1   4    37448.66    38517.80    981.39 o 
   5   1   4     2532.69     2767.63     73.11 o 
   6   1   4        7.58       63.47      6.52 o 
   7   1   4        8.94       53.83      7.63 o 
   8   1   4     1353.43     1317.43     44.13 o 
   9   1   4      623.88      714.75     42.48 o 
  10   1   4     1692.94     1718.43     74.75 o 
  11   1   4     1998.96     2080.29     84.67 o 
  12   1   4     1406.96     1446.87     72.31 o 
  13   1   4     1037.28     1027.06     35.64 o 
  14   1   4       14.05       90.08     16.40 o 
  15   1   4        6.45       48.91     18.53 o 
  16   1   4     2769.08     2687.28     85.26 o 
  17   1   4     1429.91     1516.22     91.34 o 
  18   1   4      249.17      219.59     28.02 o 
  19   1   4      935.27      869.96     44.28 o 
  20   1   4      699.98      740.62     43.27 o 
  21   1   4        0.36      -16.34     31.66 o 
  22   1   4        9.40        3.84     32.98 o 
  23   1   4      167.38      173.26     43.36 o 
   0   2   4       32.16       58.19     15.85 o 
   1   2   4       28.38       67.13      4.59 o 
   2   2   4     2836.99     2552.93     81.15 o 
   3   2   4    11033.55    10940.91    266.73 o 
   4   2   4    18467.40    18753.74    455.05 o 
   5   2   4    13473.39    13846.37    308.32 o 
   6   2   4     4803.89     4320.11    102.53 o 
   7   2   4      411.04      417.52     16.20 o 
   8   2   4     9903.71    10107.49    235.54 o 
   9   2   4     3558.75     3343.39     81.88 o 
  10   2   4     1513.19     1506.29     42.17 o 
  11   2   4     1880.30     1773.68     50.43 o 
  12   2   4      558.36      562.39     26.23 o 
  13   2   4      518.15      487.68     23.49 o 
  14   2   4      595.43      536.35     25.39 o 
  15   2   4      341.38      397.57     29.84 o 
  16   2   4      885.39      989.00     43.97 o 
  17   2   4        9.35       13.75     21.86 o 
  18   2   4     2397.99     2340.27     79.15 o 
  19   2   4        6.50      -13.59     25.33 o 
  20   2   4     1856.69     1916.07     78.54 o 
  21   2   4      476.03      466.65     41.66 o 
  22   2   4     1437.06     1566.99     73.12 o 
  23   2   4       19.82      -19.92     42.51 o 
  24   2   4      159.69       99.38     96.18 o 
   1   3   4       18.69       11.00      4.37 o 
   2   3   4      330.76      552.80     17.02 o 
   3   3   4     5704.43     5551.71    152.54 o 
   4   3   4    12187.75    12216.04    283.65 o 
   5   3   4     5749.90     5539.69    130.28 o 
   6   3   4     3400.38     3243.74     78.00 o 
   7   3   4     2762.05     2735.79     64.83 o 
   8   3   4     2424.62     2488.93    105.79 o 
   9   3   4     3234.91     3503.45    120.18 o 
  10   3   4     1544.71     1606.32     51.40 o 
  11   3   4     1002.16     1092.32     68.87 o 
  12   3   4     1110.26     1114.11     41.04 o 
  13   3   4      259.42      271.61     19.50 o 
  14   3   4      298.03      324.24     21.86 o 
  15   3   4      178.05      187.82     23.25 o 
  16   3   4        5.79        0.46     19.15 o 
  17   3   4       76.55       94.04     24.07 o 
  18   3   4      533.97      493.33     34.17 o 
  19   3   4       26.43       53.51     28.15 o 
  20   3   4       28.76       10.66     29.87 o 
  21   3   4       13.63      -33.94     33.94 o 
  22   3   4       80.97      117.87     39.25 o 
  23   3   4       71.58      157.41     46.02 o 
   0   4   4    56528.58    57983.76   1986.10 o 
   1   4   4     4321.78     5013.25    123.71 o 
   2   4   4    11340.97    10537.92    269.43 o 
   3   4   4      256.77      312.33     12.21 o 
   4   4   4     5418.88     5240.02    129.70 o 
   5   4   4       70.09      220.81     18.84 o 
   6   4   4     1019.51     1474.30     95.32 o 
   7   4   4     2136.83     2193.57     52.92 o 
   8   4   4      576.18      703.48     48.41 o 
   9   4   4      137.19      169.48     14.13 o 
  10   4   4     3407.48     3303.90     89.82 o 
  11   4   4     1390.75     1498.10     44.82 o 
  12   4   4     2385.15     2475.73    102.23 o 
  13   4   4      143.02      247.23     23.08 o 
  14   4   4     5249.67     5042.76    129.84 o 
  15   4   4      335.44      326.79     24.56 o 
  16   4   4     1839.01     1782.82     59.92 o 
  17   4   4      539.32      493.12     33.19 o 
  18   4   4      309.53      337.32     36.35 o 
  19   4   4       51.47       10.89     31.00 o 
  20   4   4      571.26      564.47     47.06 o 
  21   4   4      247.50      314.22     42.42 o 
  22   4   4     1278.87     1335.96     80.18 o 
  23   4   4       27.12       97.78     56.67 o 
   1   5   4      827.96      976.77     27.59 o 
   2   5   4      598.05      694.51     43.75 o 
   3   5   4     6723.07     7009.86    172.37 o 
   4   5   4    10158.37    11147.54    397.55 o 
   5   5   4     1412.33     1586.16     63.66 o 
   6   5   4     3375.51     3862.54    195.07 o 
   7   5   4      507.81      320.97     13.73 o 
   8   5   4     1100.21     1160.81     37.36 o 
   9   5   4      550.57      636.12     27.37 o 
  10   5   4     1672.18     1930.09     87.88 o 
  11   5   4      341.73      392.32     23.86 o 
  12   5   4      176.14      186.94     23.62 o 
  13   5   4     4100.72     3829.37     96.45 o 
  14   5   4      358.17      430.29     34.54 o 
  15   5   4       15.96       26.89     20.45 o 
  16   5   4     1872.53     1950.56     68.49 o 
  17   5   4      376.56      482.30     41.79 o 
  18   5   4      920.09      941.22     53.89 o 
  19   5   4     1136.63     1187.07     69.60 o 
  20   5   4      575.07      500.78     51.37 o 
  21   5   4       85.13       62.81     41.89 o 
  22   5   4       23.98       46.45     42.60 o 
  23   5   4      654.29      760.24     88.32 o 
   0   6   4     9776.97     9570.15    332.17 o 
   1   6   4      688.50      754.13     33.02 o 
   2   6   4     3168.30     2512.41     92.54 o 
   3   6   4     3422.97     3389.19     96.84 o 
   4   6   4      931.23      514.28     24.94 o 
   5   6   4       72.18      133.97     11.36 o 
   6   6   4     1513.98     1481.68     42.45 o 
   7   6   4       10.66       77.45      9.87 o 
   8   6   4     5830.61     6023.10    241.18 o 
   9   6   4     4437.23     4506.23    105.06 o 
  10   6   4     1024.32      966.61     75.66 o 
  11   6   4     2987.07     2768.21     71.72 o 
  12   6   4    11901.94    11882.41    294.23 o 
  13   6   4        3.65      -13.04     15.90 o 
  14   6   4     2900.13     3017.92     93.03 o 
  15   6   4     2010.34     1938.18     66.77 o 
  16   6   4      958.78     1016.48     49.68 o 
  17   6   4      790.63      735.21     57.81 o 
  18   6   4     1389.51     1337.30     73.96 o 
  19   6   4      342.26      323.07     44.49 o 
  20   6   4       34.87       25.91     36.87 o 
  21   6   4      670.40      638.24     58.47 o 
  22   6   4       15.25      -42.44     42.44 o 
  23   6   4       83.83      208.39     96.18 o 
   1   7   4      241.77      565.84     25.14 o 
   2   7   4     6995.69     7209.56    188.10 o 
   3   7   4     1347.23     1419.35     43.11 o 
   4   7   4      581.93      614.32     47.79 o 
   5   7   4      935.86      984.94     31.29 o 
   6   7   4     5426.19     5543.92    156.80 o 
   7   7   4     1066.85     1075.99     32.97 o 
   8   7   4      108.79      148.82     17.29 o 
   9   7   4      479.86      425.71     21.92 o 
  10   7   4      271.28      344.11     29.07 o 
  11   7   4     2072.48     1921.31     56.70 o 
  12   7   4      105.86      100.95     17.40 o 
  13   7   4     1211.32     1206.24     42.14 o 
  14   7   4      219.05      169.40     28.02 o 
  15   7   4       11.74       35.44     27.13 o 
  16   7   4      674.04      636.21     43.73 o 
  17   7   4     1659.56     1510.98     78.99 o 
  18   7   4        2.43      -25.40     35.61 o 
  19   7   4      686.03      684.43     62.67 o 
  20   7   4       14.93       -9.14     39.42 o 
  21   7   4        0.25       -6.29     39.78 o 
  22   7   4        1.02      -18.94     47.76 o 
   0   8   4     6824.73     6448.44    227.80 o 
   1   8   4     1389.69     1648.07    104.52 o 
   2   8   4     1041.52      930.55     40.71 o 
   3   8   4     3268.72     3178.95     87.68 o 
   4   8   4     5555.19     5619.44    149.18 o 
   5   8   4      808.56      866.42     40.72 o 
   6   8   4      871.80      979.27     45.29 o 
   7   8   4     3996.34     3828.99     94.67 o 
   8   8   4     3053.85     3041.68     81.76 o 
   9   8   4     1312.45     1323.90     39.71 o 
  10   8   4     6021.48     5910.07    159.41 o 
  11   8   4        2.08      -11.30     16.12 o 
  12   8   4     3504.36     3650.96    103.84 o 
  13   8   4      255.66      259.98     23.34 o 
  14   8   4     4363.47     4300.26    149.60 o 
  15   8   4     1694.48     1528.17     70.12 o 
  16   8   4      992.55     1093.05     62.13 o 
  17   8   4      548.26      471.77     42.53 o 
  18   8   4      233.16      265.60     43.32 o 
  19   8   4      125.83       91.17     39.27 o 
  20   8   4      129.56      102.44     41.38 o 
  21   8   4        4.41      -20.00     46.58 o 
   1   9   4     3933.81     3812.32    153.04 o 
   2   9   4      457.38      509.30     23.09 o 
   3   9   4      204.98      522.02     55.56 o 
   4   9   4      286.81      434.14     28.64 o 
   5   9   4      800.52      910.29     82.82 o 
   6   9   4     2283.63     2277.46     63.58 o 
   7   9   4      385.25      409.45     21.73 o 
   8   9   4     1502.21     1527.65     47.52 o 
   9   9   4      541.15      560.21     26.10 o 
  10   9   4     2053.24     2069.39     64.25 o 
  11   9   4     2494.82     2395.82     72.48 o 
  12   9   4      818.54      795.55     36.20 o 
  13   9   4      125.93       91.53     22.85 o 
  14   9   4      902.35      870.98     58.09 o 
  15   9   4      178.92      154.26     31.99 o 
  16   9   4     3271.88     3440.35    127.13 o 
  17   9   4      114.31      123.94     34.22 o 
  18   9   4     1050.34     1111.84     69.39 o 
  19   9   4        1.46      -36.50     36.50 o 
  20   9   4        0.95      -37.13     37.13 o 
   0  10   4     2409.22     2459.68    108.47 o 
   1  10   4     1671.43     1924.02    153.74 o 
   2  10   4     1176.64     1300.18     77.78 o 
   3  10   4     2730.39     2851.74     81.59 o 
   4  10   4     8469.47     8354.64    208.73 o 
   5  10   4      629.35      731.20     29.08 o 
   6  10   4     3129.43     3150.48     84.69 o 
   7  10   4     1899.44     1840.48     54.77 o 
   8  10   4     3920.47     3862.60    102.45 o 
   9  10   4      231.74      189.46     21.19 o 
  10  10   4     1000.07     1003.97     40.22 o 
  11  10   4       55.84       49.67     18.88 o 
  12  10   4      610.42      651.82     40.39 o 
  13  10   4      166.54      182.97     27.93 o 
  14  10   4        5.90      -16.18     25.63 o 
  15  10   4        3.18      -28.67     28.67 o 
  16  10   4        0.73       -3.44     29.10 o 
  17  10   4       75.29       52.58     32.73 o 
  18  10   4      399.30      416.43     52.86 o 
  19  10   4      210.32       99.86     41.63 o 
  20  10   4      287.09      221.21     76.94 o 
   1  11   4      642.88      664.51     31.21 o 
   2  11   4      252.92      370.50     24.54 o 
   3  11   4      445.20      446.08     24.89 o 
   4  11   4      496.42      415.54     22.53 o 
   5  11   4     1167.71     1106.17     45.33 o 
   6  11   4      210.47      215.24     19.33 o 
   7  11   4      333.76      305.28     21.74 o 
   8  11   4      952.77      989.37     38.47 o 
   9  11   4      933.16      763.68     35.40 o 
  10  11   4       31.16       43.31     23.08 o 
  11  11   4      105.68       55.32     23.01 o 
  12  11   4       34.12      -17.41     22.38 o 
  13  11   4       25.67       -2.91     24.96 o 
  14  11   4      569.90      519.82     39.30 o 
  15  11   4      134.00       74.90     31.51 o 
  16  11   4       90.12       60.28     33.11 o 
  17  11   4        0.10      -31.83     31.88 o 
  18  11   4        8.64      -36.58     36.58 o 
  19  11   4      330.61      261.75     76.81 o 
   0  12   4      705.43      741.05     50.40 o 
   1  12   4       44.49      181.97     30.90 o 
   2  12   4     1031.77     1069.45     40.71 o 
   3  12   4      482.73      469.79     32.81 o 
   4  12   4     2712.41     2759.04     81.87 o 
   5  12   4        1.07        6.17     18.05 o 
   6  12   4     8507.25     8427.15    225.05 o 
   7  12   4      869.05      879.89     54.18 o 
   8  12   4     4702.31     4823.25    134.95 o 
   9  12   4      231.24      181.89     25.11 o 
  10  12   4       19.72      -22.06     22.06 o 
  11  12   4       24.20       -5.24     22.65 o 
  12  12   4      464.86      476.92     34.05 o 
  13  12   4      184.86      212.69     30.34 o 
  14  12   4      386.74      428.23     37.05 o 
  15  12   4      162.86      102.89     34.42 o 
  16  12   4      131.43       83.52     34.89 o 
  17  12   4        1.54      -30.71     32.67 o 
  18  12   4     1468.88     1224.74    121.27 o 
   1  13   4     1467.38     1519.48     74.23 o 
   2  13   4       88.66      105.78     26.36 o 
   3  13   4      121.62      250.62     29.38 o 
   4  13   4      265.52      282.91     26.28 o 
   5  13   4     5004.71     4962.14    143.55 o 
   6  13   4      100.25       66.43     20.87 o 
   7  13   4      818.89      795.78     40.28 o 
   8  13   4     1657.91     1710.47     64.50 o 
   9  13   4      807.29      805.04     45.06 o 
  10  13   4     1272.01     1247.13     53.80 o 
  11  13   4     1987.11     1939.02     72.01 o 
  12  13   4       97.40       87.50     28.45 o 
  13  13   4       11.93      -29.10     29.10 o 
  14  13   4      527.28      522.03     41.34 o 
  15  13   4        2.39      -15.39     32.34 o 
  16  13   4      809.23      750.28     52.66 o 
  17  13   4      283.32      375.96     62.17 o 
   0  14   4      674.08      669.18     63.86 o 
   1  14   4     3178.68     3194.23    100.67 o 
   2  14   4      350.68      373.70     29.74 o 
   3  14   4     6991.48     7101.97    205.50 o 
   4  14   4     2203.40     2309.89     78.40 o 
   5  14   4     1045.65     1079.81     47.67 o 
   6  14   4      303.27      347.76     32.74 o 
   7  14   4     2664.88     2613.18     93.61 o 
   8  14   4      930.08      927.83     48.81 o 
   9  14   4     1925.16     1843.63     74.39 o 
  10  14   4     1297.01     1350.50     62.11 o 
  11  14   4      184.85      136.26     33.79 o 
  12  14   4      723.21      635.45     47.42 o 
  13  14   4      290.51      319.25     39.79 o 
  14  14   4     1008.99     1033.35     59.62 o 
  15  14   4      231.30      307.18     45.75 o 
  16  14   4      409.15      314.68     94.34 o 
  17  14   4        3.67     -133.05    133.05 o 
   1  15   4     3200.73     3221.54    103.05 o 
   2  15   4      737.08      749.15     45.49 o 
   3  15   4       17.22      -12.35     23.43 o 
   4  15   4      503.38      497.02     38.03 o 
   5  15   4     3541.31     3481.02    118.71 o 
   6  15   4      113.43       76.16     27.79 o 
   7  15   4     1686.17     1575.82     68.86 o 
   8  15   4       79.03       79.37     31.89 o 
   9  15   4      203.24      212.77     36.05 o 
  10  15   4      319.69      328.14     39.79 o 
  11  15   4      719.80      693.72     61.09 o 
  12  15   4        0.23      -26.68     34.81 o 
  13  15   4       27.00        7.84     35.82 o 
  14  15   4       16.79      -24.84     35.62 o 
  15  15   4       30.00       34.22     62.06 o 
   0  16   4     1016.11     1055.56     71.27 o 
   1  16   4      577.07      540.49     37.08 o 
   2  16   4      858.49      837.31     44.57 o 
   3  16   4     1216.54     1184.89     58.23 o 
   4  16   4      551.25      564.41     48.25 o 
   5  16   4      258.61      188.73     33.04 o 
   6  16   4      201.20      151.65     31.71 o 
   7  16   4      287.86      405.07     40.39 o 
   8  16   4      572.55      612.88     55.28 o 
   9  16   4        5.46       52.30     34.50 o 
  10  16   4      533.09      641.20     51.14 o 
  11  16   4       34.68        1.38     42.41 o 
  12  16   4     1703.56     1749.35     90.88 o 
  13  16   4       17.25       68.72     62.31 o 
  14  16   4     1021.04     1057.97    166.71 o 
   1  17   4        0.35      -16.86     29.81 o 
   2  17   4      419.28      447.70     41.53 o 
   3  17   4       35.10       85.85     31.88 o 
   4  17   4      577.04      611.68     49.14 o 
   5  17   4        1.89      -29.95     29.95 o 
   6  17   4      161.10      180.05     35.43 o 
   7  17   4       48.66       10.09     32.17 o 
   8  17   4      325.26      346.49     46.84 o 
   9  17   4        8.86      -30.64     33.70 o 
  10  17   4      180.83       94.91     37.42 o 
  11  17   4       29.04       20.51     59.28 o 
   0  18   4     5040.33     4906.54    253.32 o 
   1  18   4       26.43       14.73     36.96 o 
   2  18   4     1529.95     1588.35     73.92 o 
   3  18   4       52.25       15.49     32.80 o 
   4  18   4      507.70      503.91     44.91 o 
   5  18   4      287.85      236.34     38.64 o 
   6  18   4        9.89        8.92     32.87 o 
   7  18   4      309.94      369.72     48.51 o 
   8  18   4       94.81       55.69     50.48 o 
   9  18   4      217.18      256.48    125.03 o 
   1  19   4      387.67      403.29     58.06 o 
   2  19   4      215.51      220.81     52.18 o 
   3  19   4        0.76       -9.65     55.93 o 
   4  19   4       10.92      -42.93     46.30 o 
   5  19   4      230.38      243.91     56.60 o 
   6  19   4       83.62        0.97     47.76 o 
   1   1   5    20386.79    20249.28    491.21 o 
   2   1   5       14.16       41.59      4.97 o 
   3   1   5      628.98     1000.67     56.93 o 
   4   1   5     6076.19     5989.75    154.90 o 
   5   1   5    23245.78    21533.43    550.17 o 
   6   1   5      208.34      245.63     16.83 o 
   7   1   5    28145.96    26802.67    619.00 o 
   8   1   5     1923.56     2139.28     53.48 o 
   9   1   5    16891.71    16522.87    383.93 o 
  10   1   5      598.51      567.57     25.71 o 
  11   1   5     3981.06     4126.52    106.03 o 
  12   1   5      149.35      291.10     23.32 o 
  13   1   5      479.52      534.08     24.65 o 
  14   1   5     1834.14     1770.83     78.19 o 
  15   1   5     3278.77     3282.46     89.21 o 
  16   1   5     2099.06     2251.14     75.06 o 
  17   1   5     2510.30     2629.86     85.69 o 
  18   1   5      413.10      458.06     37.49 o 
  19   1   5     1698.84     1765.03     67.23 o 
  20   1   5       96.39      136.33     32.24 o 
  21   1   5      623.51      593.50     44.80 o 
  22   1   5      207.75      193.31     44.69 o 
  23   1   5       30.93      -21.24     38.95 o 
   0   2   5      184.79      213.80     14.33 o 
   1   2   5    19511.99    19530.83    488.11 o 
   2   2   5     1776.77     1897.12     54.10 o 
   3   2   5     9847.33     8646.52    222.90 o 
   4   2   5      106.06      184.47      8.54 o 
   5   2   5    12272.03    11919.59    290.46 o 
   6   2   5     1338.56     1379.21     37.76 o 
   7   2   5      694.00      614.22     61.28 o 
   8   2   5       93.80      129.00     13.79 o 
   9   2   5     2616.85     2293.38     58.49 o 
  10   2   5     1723.70     1707.74    107.16 o 
  11   2   5     1715.37     1679.21     46.13 o 
  12   2   5     8222.17     8018.20    198.97 o 
  13   2   5     1934.42     1724.83     51.15 o 
  14   2   5     1621.39     1643.19     61.34 o 
  15   2   5      541.01      537.26     26.99 o 
  16   2   5       91.45      219.74     40.59 o 
  17   2   5       12.53       49.42     22.96 o 
  18   2   5      909.15     1009.06     53.09 o 
  19   2   5      349.75      363.97     35.13 o 
  20   2   5     1449.53     1472.19     67.25 o 
  21   2   5      624.27      628.79     46.82 o 
  22   2   5        0.17      -38.47     40.31 o 
  23   2   5       95.38      100.07     44.32 o 
   1   3   5    67890.36    67774.92   1636.05 o 
   2   3   5     5699.77     5703.44    148.11 o 
   3   3   5    11052.14    11342.75    275.25 o 
   4   3   5      614.33      567.96     17.97 o 
   5   3   5      801.77      600.35     37.45 o 
   6   3   5     2030.77     2089.94     65.52 o 
   7   3   5      992.04     1228.14     61.20 o 
   8   3   5     6434.59     6400.78    145.50 o 
   9   3   5      190.94      360.85     32.23 o 
  10   3   5     5989.82     5957.13    142.85 o 
  11   3   5     9769.27     9595.32    226.41 o 
  12   3   5       95.39      169.25     21.38 o 
  13   3   5     3210.69     3002.53     80.96 o 
  14   3   5      280.84      281.92     20.32 o 
  15   3   5      140.19      127.24     19.86 o 
  16   3   5     1710.44     1639.78     56.34 o 
  17   3   5        2.53       22.95     22.04 o 
  18   3   5       11.93       34.03     26.57 o 
  19   3   5     1247.93     1313.84     60.44 o 
  20   3   5      405.56      440.30     67.63 o 
  21   3   5     1133.82     1123.65     64.51 o 
  22   3   5      243.35      171.00     40.80 o 
  23   3   5     2318.01     2383.69    147.71 o 
   0   4   5     7846.74     8876.98    307.25 o 
   1   4   5       17.85       97.88      9.83 o 
   2   4   5       77.77      191.22     10.09 o 
   3   4   5     2087.18     2308.11     62.64 o 
   4   4   5       48.79       79.87      7.78 o 
   5   4   5     1436.93     1587.71     81.45 o 
   6   4   5      249.33      293.52     18.67 o 
   7   4   5     3409.40     3370.55     81.24 o 
   8   4   5        0.04        0.18      7.94 o 
   9   4   5     1792.75     1907.32     48.12 o 
  10   4   5      715.50      637.20     23.65 o 
  11   4   5     1738.76     1661.07     46.36 o 
  12   4   5      637.93      556.75     23.36 o 
  13   4   5     2196.28     2167.23     62.30 o 
  14   4   5      396.13      382.29     23.29 o 
  15   4   5      295.42      282.28     23.37 o 
  16   4   5     1146.71     1118.66     43.94 o 
  17   4   5      473.24      424.66     38.06 o 
  18   4   5      125.43      164.21     32.38 o 
  19   4   5      645.18      627.05     47.18 o 
  20   4   5      159.20      212.82     38.37 o 
  21   4   5      144.22      100.78     38.44 o 
  22   4   5      164.32      196.13     45.27 o 
  23   4   5        2.48      -41.48     41.48 o 
   1   5   5     9719.23     9589.59    247.22 o 
   2   5   5     3318.91     3230.71     86.38 o 
   3   5   5    20912.38    20726.20    504.88 o 
   4   5   5     1438.19     1551.36     40.02 o 
   5   5   5     8670.79     8761.39    204.83 o 
   6   5   5     1603.93     1813.60     46.72 o 
   7   5   5     3840.33     3743.46     86.94 o 
   8   5   5      886.01      798.08     24.62 o 
   9   5   5      932.16      914.75     35.93 o 
  10   5   5       23.85      -11.00     11.00 o 
  11   5   5      878.45      851.33     29.63 o 
  12   5   5      679.99      688.51     26.53 o 
  13   5   5      122.86       94.05     17.13 o 
  14   5   5      999.52     1170.80     42.81 o 
  15   5   5     2731.78     2956.69    100.42 o 
  16   5   5      146.78      183.62     27.23 o 
  17   5   5     1180.34     1207.55     55.44 o 
  18   5   5       31.96        8.21     29.89 o 
  19   5   5     1265.56     1177.38     62.57 o 
  20   5   5      260.04      184.46     42.55 o 
  21   5   5      183.80      181.13     45.31 o 
  22   5   5       72.12       88.87     43.41 o 
  23   5   5      212.08      193.82     54.68 o 
   0   6   5      111.77      172.00     15.28 o 
   1   6   5      816.40      835.25     39.33 o 
   2   6   5      504.33      432.24     64.22 o 
   3   6   5     2045.60     2229.37     62.02 o 
   4   6   5       11.37       89.02     10.45 o 
   5   6   5     2120.24     2162.89     57.72 o 
   6   6   5     2214.06     2070.41     52.99 o 
   7   6   5        3.24       -8.26      8.26 o 
   8   6   5      161.66      146.26     11.92 o 
   9   6   5     3722.86     3455.83     82.37 o 
  10   6   5       10.34       -1.35     13.79 o 
  11   6   5      284.51      253.05     18.58 o 
  12   6   5     1065.19     1065.53     37.42 o 
  13   6   5       96.68      141.18     18.23 o 
  14   6   5      589.97      598.61     33.47 o 
  15   6   5      323.79      308.94     29.58 o 
  16   6   5      104.82      115.30     26.88 o 
  17   6   5     1024.02      957.82     60.81 o 
  18   6   5      720.96      722.68     54.08 o 
  19   6   5      378.11      374.84     47.10 o 
  20   6   5       45.41      -10.60     37.13 o 
  21   6   5        1.90        6.46     40.12 o 
  22   6   5      115.62       75.34     56.67 o 
   1   7   5     4385.17     4562.50    114.43 o 
   2   7   5     3720.18     4008.78    170.10 o 
   3   7   5     9008.27     8632.23    225.03 o 
   4   7   5     3290.81     3250.31     83.96 o 
   5   7   5      436.89      374.89     17.60 o 
   6   7   5      427.76      540.57     34.54 o 
   7   7   5     2647.47     2717.49     72.65 o 
   8   7   5     1354.12     1398.60     42.10 o 
   9   7   5     1276.08     1155.02     35.95 o 
  10   7   5      623.06      787.91     30.34 o 
  11   7   5     2380.35     2445.97     79.61 o 
  12   7   5      125.94      105.42     17.44 o 
  13   7   5     8197.37     8228.56    207.66 o 
  14   7   5        0.67      -16.45     21.91 o 
  15   7   5     5873.26     5617.10    190.86 o 
  16   7   5      202.27      132.66     30.90 o 
  17   7   5      502.19      590.18     51.66 o 
  18   7   5       15.56       35.95     35.58 o 
  19   7   5      100.64      162.38     40.80 o 
  20   7   5       35.26       35.89     40.08 o 
  21   7   5       48.35       40.59     40.87 o 
  22   7   5        0.32      -33.66    171.52 o 
   0   8   5     6182.39     6289.13    222.05 o 
   1   8   5      777.09      975.29     46.45 o 
   2   8   5     4005.09     4058.55    157.55 o 
   3   8   5       60.71       67.20     12.48 o 
   4   8   5      184.60      209.85     25.87 o 
   5   8   5     1148.39     1175.24     74.88 o 
   6   8   5     2986.47     2736.16     69.79 o 
   7   8   5     1217.48     1244.45     37.41 o 
   8   8   5      709.21      709.09     26.14 o 
   9   8   5       68.39      124.93     14.78 o 
  10   8   5       79.74       51.89     15.32 o 
  11   8   5       34.29        7.13     16.33 o 
  12   8   5        5.33        0.65     19.49 o 
  13   8   5     1263.10     1307.46     52.33 o 
  14   8   5       13.41       -7.37     25.84 o 
  15   8   5      574.19      561.94     41.71 o 
  16   8   5       51.97       75.93     30.23 o 
  17   8   5      375.46      368.47     38.83 o 
  18   8   5      380.22      425.54     46.61 o 
  19   8   5      441.27      453.73     49.81 o 
  20   8   5       24.34      -36.52     36.52 o 
  21   8   5       22.13       13.22    125.03 o 
   1   9   5     4813.25     4632.60    124.92 o 
   2   9   5        5.32       48.26     15.61 o 
   3   9   5     1307.55     1536.84     50.05 o 
   4   9   5      318.76      365.41     21.08 o 
   5   9   5     1019.29     1021.94     36.32 o 
   6   9   5      713.03      797.68     31.27 o 
   7   9   5     1181.18     1177.86     78.65 o 
   8   9   5       91.77      134.59     17.81 o 
   9   9   5     2760.91     2635.31     73.64 o 
  10   9   5      269.15      232.05     21.32 o 
  11   9   5     7983.65     7681.17    218.57 o 
  12   9   5      105.38      131.45     23.08 o 
  13   9   5     3209.70     3197.44    100.59 o 
  14   9   5      259.44      212.03     31.48 o 
  15   9   5      368.07      380.25     38.13 o 
  16   9   5      142.77      133.59     33.30 o 
  17   9   5       49.09       45.99     31.33 o 
  18   9   5        6.58       22.27     36.60 o 
  19   9   5      112.97       75.15     40.78 o 
  20   9   5      182.45      167.93     41.52 o 
  21   9   5      127.04      330.21    102.59 o 
   0  10   5     6441.67     6253.29    251.55 o 
   1  10   5     1103.90     1026.87     40.14 o 
   2  10   5     2910.01     2771.62    188.13 o 
   3  10   5     4133.88     3949.68    108.79 o 
   4  10   5     1749.30     2196.30    113.27 o 
   5  10   5       98.18      179.23     17.57 o 
   6  10   5      714.11      780.12     52.79 o 
   7  10   5      159.46      172.04     17.45 o 
   8  10   5      988.69     1003.05     36.68 o 
   9  10   5     5400.13     5380.44    139.23 o 
  10  10   5      143.81      175.95     23.47 o 
  11  10   5     3184.76     3207.30    100.43 o 
  12  10   5     1131.87     1145.71     49.50 o 
  13  10   5      696.07      691.65     38.34 o 
  14  10   5      236.56      149.42     35.55 o 
  15  10   5     3793.67     3783.38    137.60 o 
  16  10   5      112.25       99.65     32.89 o 
  17  10   5      863.40      804.06     53.20 o 
  18  10   5      117.29      160.99     42.63 o 
  19  10   5       11.03       12.99     40.73 o 
  20  10   5        4.85      -32.06     70.53 o 
   1  11   5      900.55      926.62     39.14 o 
   2  11   5     9919.73     9932.39    347.16 o 
   3  11   5     5118.77     5293.84    153.21 o 
   4  11   5     7002.01     6775.04    182.29 o 
   5  11   5     4326.94     4343.79    113.99 o 
   6  11   5      127.75      255.67     33.39 o 
   7  11   5     7334.24     7457.62    189.40 o 
   8  11   5     1316.87     1305.93     47.81 o 
   9  11   5     1873.44     1905.03     66.66 o 
  10  11   5     1964.51     1959.25     73.56 o 
  11  11   5        4.15       -1.79     22.13 o 
  12  11   5       14.90        6.70     22.69 o 
  13  11   5     2221.36     2114.75     80.41 o 
  14  11   5      408.36      376.90     38.36 o 
  15  11   5       24.32       36.27     31.43 o 
  16  11   5       81.11       96.19     33.22 o 
  17  11   5      605.75      615.34     49.24 o 
  18  11   5       28.65       34.23     38.62 o 
  19  11   5     2003.00     2137.23    131.79 o 
   0  12   5     7495.96     7403.34    297.60 o 
   1  12   5       28.65      112.78     20.06 o 
   2  12   5      464.25      565.13     53.62 o 
   3  12   5       33.26      121.49     19.78 o 
   4  12   5      625.70      596.65     43.34 o 
   5  12   5       45.80       42.15     18.66 o 
   6  12   5     3758.95     3593.96    103.45 o 
   7  12   5       18.64       51.62     19.64 o 
   8  12   5      413.12      437.70     28.88 o 
   9  12   5      234.80      232.19     26.20 o 
  10  12   5      180.75      169.30     26.59 o 
  11  12   5      977.59      886.16     43.99 o 
  12  12   5      349.08      361.93     31.38 o 
  13  12   5        4.13       27.62     27.26 o 
  14  12   5       12.93       51.19     28.68 o 
  15  12   5      588.42      582.88     48.03 o 
  16  12   5      332.02      357.83     54.54 o 
  17  12   5      374.50      289.64     41.60 o 
  18  12   5      174.19      183.33     54.97 o 
   1  13   5     1110.82     1040.73     44.76 o 
   2  13   5     1201.61     1215.25     49.23 o 
   3  13   5     1485.49     1516.25     57.01 o 
   4  13   5      284.07      245.32     23.90 o 
   5  13   5     4224.25     4466.22    143.76 o 
   6  13   5       13.44       31.13     21.55 o 
   7  13   5     3761.32     3804.74    116.84 o 
   8  13   5       15.10      -21.06     22.70 o 
   9  13   5      133.99      102.57     27.82 o 
  10  13   5       12.83      -17.00     24.94 o 
  11  13   5       13.84       -2.21     24.29 o 
  12  13   5      187.74      183.78     28.94 o 
  13  13   5       10.46      -16.42     27.59 o 
  14  13   5      338.78      346.34     37.63 o 
  15  13   5      441.93      415.84     43.28 o 
  16  13   5       15.24        0.90     33.52 o 
  17  13   5      236.31      264.56     48.83 o 
   0  14   5      259.40      278.07     38.31 o 
   1  14   5      107.22      110.87     24.12 o 
   2  14   5      647.31      696.42     63.84 o 
   3  14   5       83.36      110.18     24.62 o 
   4  14   5      116.50      148.53     38.46 o 
   5  14   5       36.84       53.01     26.22 o 
   6  14   5      177.30      215.40     29.50 o 
   7  14   5      269.90      298.30     32.54 o 
   8  14   5      103.56       20.91     26.88 o 
   9  14   5     1187.16     1114.58     55.27 o 
  10  14   5      210.62      230.22     41.40 o 
  11  14   5      161.99      155.49     34.52 o 
  12  14   5       26.88       -9.54     31.21 o 
  13  14   5       80.87       33.47     35.63 o 
  14  14   5       31.43       51.02     34.13 o 
  15  14   5      936.03      878.29     62.71 o 
  16  14   5       38.38       -2.59     45.35 o 
   1  15   5      232.32      234.86     28.76 o 
   2  15   5     1787.18     1651.61     67.55 o 
   3  15   5      824.12      717.97     43.68 o 
   4  15   5      515.76      434.16     36.92 o 
   5  15   5      325.81      293.06     33.24 o 
   6  15   5      310.12      368.80     37.21 o 
   7  15   5      376.13      329.69     34.61 o 
   8  15   5       81.14       69.09     31.71 o 
   9  15   5      669.24      693.03     49.86 o 
  10  15   5      166.41      147.92     36.00 o 
  11  15   5     3334.49     3441.17    144.48 o 
  12  15   5      160.57      231.56     42.25 o 
  13  15   5     1886.79     1999.02     90.36 o 
  14  15   5        3.49      -37.95     39.25 o 
  15  15   5      450.44      288.54     74.81 o 
   0  16   5      701.26      688.96     72.56 o 
   1  16   5       29.66       -4.11     27.25 o 
   2  16   5      660.08      535.54     66.57 o 
   3  16   5      218.87      156.28     32.37 o 
   4  16   5      782.29      853.31     49.39 o 
   5  16   5      381.51      272.69     34.55 o 
   6  16   5      222.96      177.05     33.19 o 
   7  16   5       64.85       56.25     30.23 o 
   8  16   5       58.16       10.74     33.08 o 
   9  16   5       85.68      106.93     35.89 o 
  10  16   5       57.60       66.06     34.82 o 
  11  16   5        3.20      -26.95     39.94 o 
  12  16   5      131.66       95.62     42.05 o 
  13  16   5       80.28      104.02     61.08 o 
   1  17   5      979.21      995.67     60.96 o 
   2  17   5      612.92      598.96     45.07 o 
   3  17   5      161.97      168.45     33.35 o 
   4  17   5        9.10       -0.65     31.37 o 
   5  17   5      453.67      433.37     40.59 o 
   6  17   5      154.74      112.60     34.44 o 
   7  17   5      727.32      762.72     86.22 o 
   8  17   5      227.43      200.06     39.37 o 
   9  17   5      640.73      633.73     50.89 o 
  10  17   5      183.68      276.08     40.87 o 
  11  17   5      727.99      782.94    176.33 o 
  12  17   5      454.54      599.52    128.24 o 
   0  18   5      260.71      352.85     66.54 o 
   1  18   5      275.42      312.76     49.49 o 
   2  18   5        1.46      -16.93     37.98 o 
   3  18   5      389.68      396.98     41.57 o 
   4  18   5      603.71      674.40     49.18 o 
   5  18   5      250.67      229.83     38.81 o 
   6  18   5       22.61       39.98     34.16 o 
   7  18   5      277.58      243.62     46.17 o 
   8  18   5       11.44       38.05     51.47 o 
   9  18   5       16.55       36.26     65.83 o 
   1  19   5     2392.91     2407.18    151.07 o 
   2  19   5      407.97      441.49     67.57 o 
   3  19   5     1216.09     1227.92    124.44 o 
   4  19   5       39.25      -58.51     65.22 o 
   5  19   5        2.38       55.28     62.86 o 
   6  19   5        7.45      -48.09     48.09 o 
   0   0   6    10058.03     9240.67    410.76 o 
   1   0   6        9.88       42.28      8.40 o 
   2   0   6      667.13      650.36     34.52 o 
   3   0   6    13331.72    13298.99    458.33 o 
   4   0   6    29891.12    31039.38   1060.30 o 
   5   0   6     1398.75     1563.25     58.72 o 
   6   0   6    49518.67    47311.22   1806.42 o 
   7   0   6      294.52      224.27     52.75 o 
   8   0   6     7034.65     6707.01    235.07 o 
   9   0   6    11159.79    10878.49    377.00 o 
  10   0   6      481.56      417.03     51.00 o 
  11   0   6     3416.75     3603.51    132.74 o 
  12   0   6     2060.47     2062.29     83.39 o 
  13   0   6      193.07      281.53     59.57 o 
  14   0   6      275.47      368.97     34.01 o 
  15   0   6     4662.74     4761.75    175.18 o 
  16   0   6     3416.88     3284.87    142.61 o 
  17   0   6     3618.83     3705.29    203.61 o 
  18   0   6     4183.13     4222.72    180.70 o 
  19   0   6      356.76      477.53     95.32 o 
  20   0   6       55.57       36.71     49.19 o 
  21   0   6        4.57      -20.82     50.44 o 
  22   0   6       86.51      128.13     58.28 o 
  23   0   6      351.76      403.18     71.97 o 
   1   1   6      392.98      420.90     12.63 o 
   2   1   6    51073.65    49847.29   1354.40 o 
   3   1   6     5982.72     6099.49    149.88 o 
   4   1   6     2655.68     2140.32     54.40 o 
   5   1   6     2533.60     2413.29     65.01 o 
   6   1   6     2181.02     2236.94    108.78 o 
   7   1   6       36.62       31.83      8.02 o 
   8   1   6     8817.24     8715.76    202.77 o 
   9   1   6      644.28      560.82     21.19 o 
  10   1   6     1333.93     1218.37     34.71 o 
  11   1   6     2424.46     2313.84     71.33 o 
  12   1   6       70.56       66.32     14.29 o 
  13   1   6     3445.84     3236.94     86.46 o 
  14   1   6     3974.00     3767.32    100.15 o 
  15   1   6     1556.12     1673.87     93.38 o 
  16   1   6      830.38      889.57     38.34 o 
  17   1   6       20.60       66.70     23.91 o 
  18   1   6      415.05      397.19     31.76 o 
  19   1   6      652.94      641.99     42.83 o 
  20   1   6     2552.43     2583.78     95.67 o 
  21   1   6      282.49      375.63     43.61 o 
  22   1   6       83.71       99.95     40.93 o 
  23   1   6        6.40      -22.03     39.30 o 
   0   2   6    73225.02    76629.09   2623.86 o 
   1   2   6      107.67      135.44      7.35 o 
   2   2   6     5869.87     5511.75    143.61 o 
   3   2   6      716.75      673.59     22.94 o 
   4   2   6     2204.63     2295.71     58.55 o 
   5   2   6      451.79      535.14     19.84 o 
   6   2   6     3772.19     3847.15    101.71 o 
   7   2   6      707.27      787.53     26.18 o 
   8   2   6    11229.17    10920.79    255.21 o 
   9   2   6        2.08       11.73      8.98 o 
  10   2   6     6867.39     6607.00    157.35 o 
  11   2   6        1.38       -4.43     10.48 o 
  12   2   6     3405.49     3341.33     88.38 o 
  13   2   6       80.43       77.92     15.66 o 
  14   2   6     1572.20     1391.66     45.55 o 
  15   2   6        4.29      -15.97     15.97 o 
  16   2   6      112.50      107.90     20.82 o 
  17   2   6      317.27      298.53     27.89 o 
  18   2   6        3.10       26.31     25.37 o 
  19   2   6      291.80      307.34     34.38 o 
  20   2   6      478.90      529.19     42.35 o 
  21   2   6        0.24      -35.14     35.14 o 
  22   2   6      940.82     1105.60     73.50 o 
  23   2   6        1.35      -35.05     55.04 o 
   1   3   6     1781.54     1887.23     46.07 o 
   2   3   6        7.84       48.39      5.70 o 
   3   3   6       24.06       67.03      7.38 o 
   4   3   6     2495.95     2961.95     74.97 o 
   5   3   6      382.67      571.69     18.73 o 
   6   3   6    11133.20    11660.70    272.23 o 
   7   3   6     8025.31     7832.39    193.17 o 
   8   3   6       62.25       81.57     12.39 o 
   9   3   6      572.17      638.39     31.28 o 
  10   3   6       88.52      117.25     17.85 o 
  11   3   6     3180.88     3084.23     78.07 o 
  12   3   6      577.21      590.23     25.77 o 
  13   3   6     3345.14     3430.66     91.11 o 
  14   3   6     2341.72     2230.84     64.03 o 
  15   3   6     2605.37     2562.01     76.32 o 
  16   3   6      665.87      662.19     32.93 o 
  17   3   6       13.00      -18.21     23.71 o 
  18   3   6      204.74      160.90     29.17 o 
  19   3   6       36.59      110.92     30.52 o 
  20   3   6       16.92        6.55     32.23 o 
  21   3   6      225.21      221.19     40.43 o 
  22   3   6        7.16       12.96     42.67 o 
  23   3   6      126.54      126.45     67.79 o 
   0   4   6    10222.89     8738.30    302.95 o 
   1   4   6      289.42      455.56     33.13 o 
   2   4   6    18158.60    17770.06    455.17 o 
   3   4   6      498.48      582.54     19.08 o 
   4   4   6    10212.66    10868.92    297.02 o 
   5   4   6     1635.85     1570.50     42.37 o 
   6   4   6       84.48       96.46     12.17 o 
   7   4   6     7827.15     7643.10    180.08 o 
   8   4   6     5214.97     5523.12    126.44 o 
   9   4   6     1852.09     1666.34     43.17 o 
  10   4   6     8164.75     7765.29    192.69 o 
  11   4   6     3649.75     3489.79     91.30 o 
  12   4   6     6393.03     6369.71    161.05 o 
  13   4   6       40.25       31.78     15.66 o 
  14   4   6      973.06      836.79     39.65 o 
  15   4   6     1405.47     1345.57     45.98 o 
  16   4   6       74.08       81.75     23.31 o 
  17   4   6     1742.54     1702.66     68.47 o 
  18   4   6      179.63      157.27     33.05 o 
  19   4   6      963.83      892.76     70.48 o 
  20   4   6      574.44      614.49     48.93 o 
  21   4   6       69.77       91.06     37.26 o 
  22   4   6      452.11      493.63     53.10 o 
   1   5   6     4229.39     4212.61    104.94 o 
   2   5   6      301.69      227.41     18.07 o 
   3   5   6     1767.86     1791.10     47.85 o 
   4   5   6     1276.07     1200.01     34.43 o 
   5   5   6     1940.50     1917.47     51.31 o 
   6   5   6      355.10      404.55     15.48 o 
   7   5   6       87.46       86.31     10.06 o 
   8   5   6     3333.29     3259.94     77.07 o 
   9   5   6      446.00      369.43     25.61 o 
  10   5   6      195.41      236.08     16.83 o 
  11   5   6     1136.04     1023.81     36.99 o 
  12   5   6     4620.17     4551.84    112.17 o 
  13   5   6        4.90       -9.14     15.32 o 
  14   5   6      806.83      827.89     35.86 o 
  15   5   6      182.48      236.80     34.00 o 
  16   5   6       37.04       41.66     24.80 o 
  17   5   6      676.90      654.43     40.82 o 
  18   5   6      627.98      631.11     46.02 o 
  19   5   6       60.21        7.66     31.38 o 
  20   5   6      929.47      963.76     65.86 o 
  21   5   6        2.37      -36.40     38.98 o 
  22   5   6        0.09      -29.44     38.32 o 
   0   6   6     1724.23     1842.41     69.18 o 
   1   6   6     2250.44     2071.35     57.09 o 
   2   6   6       15.11       95.48     14.71 o 
   3   6   6      781.76      734.70     35.59 o 
   4   6   6    24190.20    23597.82    574.61 o 
   5   6   6     2561.47     2566.06     64.30 o 
   6   6   6    27647.21    26636.90    649.10 o 
   7   6   6     2401.62     2415.09     60.96 o 
   8   6   6     5421.23     5030.60    115.92 o 
   9   6   6     2001.68     1914.54     49.16 o 
  10   6   6      392.94      397.32     21.00 o 
  11   6   6      793.20      754.88     29.86 o 
  12   6   6      214.77      235.06     19.00 o 
  13   6   6      464.70      416.66     41.20 o 
  14   6   6     1488.37     1476.13     56.19 o 
  15   6   6       62.57       24.02     22.92 o 
  16   6   6     3726.89     3936.16    129.63 o 
  17   6   6      387.26      381.31     34.58 o 
  18   6   6     3265.21     2969.66    124.06 o 
  19   6   6      295.94      271.89     43.30 o 
  20   6   6      265.88      186.83     57.16 o 
  21   6   6      124.42       88.70     42.21 o 
  22   6   6       58.61       71.87     53.84 o 
   1   7   6      116.63       93.22     17.39 o 
   2   7   6      443.60      479.85     26.20 o 
   3   7   6        6.30       79.31     11.45 o 
   4   7   6      545.25      566.02     28.11 o 
   5   7   6      463.63      583.80     26.52 o 
   6   7   6      618.85      604.17     23.82 o 
   7   7   6        0.53      -10.90     10.90 o 
   8   7   6     7460.21     7144.66    179.47 o 
   9   7   6        0.10        3.27     11.68 o 
  10   7   6     1286.15     1314.72     60.27 o 
  11   7   6       40.00       67.61     15.98 o 
  12   7   6      161.17      113.69     19.08 o 
  13   7   6     1518.42     1489.12     56.16 o 
  14   7   6     1678.59     1665.01     61.03 o 
  15   7   6       45.50       43.32     28.06 o 
  16   7   6     1143.07     1049.66     56.46 o 
  17   7   6      888.76      875.25     53.39 o 
  18   7   6        1.14       -0.68     35.29 o 
  19   7   6      323.67      278.22     44.24 o 
  20   7   6     1204.18     1233.15     76.10 o 
  21   7   6      715.42      737.92     61.25 o 
  22   7   6       30.69      -11.10     43.20 o 
   0   8   6    17021.37    16327.72    565.76 o 
   1   8   6     2244.29     2962.31    109.97 o 
   2   8   6     8256.67     8128.62    213.25 o 
   3   8   6     9688.99     9422.91    246.25 o 
   4   8   6     3086.08     3011.04    105.82 o 
   5   8   6     6941.02     6780.70    214.27 o 
   6   8   6      150.06      213.54     15.70 o 
   7   8   6      493.29      479.89     22.28 o 
   8   8   6     2336.13     2379.36     91.63 o 
   9   8   6       94.59      126.37     16.24 o 
  10   8   6     1795.90     1759.14     52.87 o 
  11   8   6       98.79       94.32     18.02 o 
  12   8   6     7178.09     6868.28    197.33 o 
  13   8   6      123.01       67.92     21.78 o 
  14   8   6     6946.77     6670.34    205.97 o 
  15   8   6        2.74       26.33     28.73 o 
  16   8   6      537.92      537.54     42.67 o 
  17   8   6        0.72      -20.55     30.28 o 
  18   8   6      100.45      104.00     39.57 o 
  19   8   6      280.88      259.13     43.59 o 
  20   8   6       12.60       28.26     38.32 o 
  21   8   6      145.08      109.14     73.74 o 
   1   9   6    17262.34    16426.85    424.41 o 
   2   9   6       49.21      171.90     16.10 o 
   3   9   6     2049.80     1708.46     70.13 o 
   4   9   6        1.72        4.25     13.03 o 
   5   9   6      493.55      479.79     23.68 o 
   6   9   6        6.82        7.33     14.27 o 
   7   9   6     5311.76     5193.89    125.91 o 
   8   9   6      455.44      438.90     25.15 o 
   9   9   6      587.62      621.08     29.31 o 
  10   9   6     1023.09      993.69     42.46 o 
  11   9   6      239.98      163.05     23.71 o 
  12   9   6     1197.03     1264.35     50.80 o 
  13   9   6      318.99      328.38     28.64 o 
  14   9   6      151.58      153.06     32.98 o 
  15   9   6      261.66      251.59     35.03 o 
  16   9   6     2113.81     2073.25     88.79 o 
  17   9   6       95.89      102.32     34.16 o 
  18   9   6      607.75      528.22     51.55 o 
  19   9   6      234.82      259.89     45.37 o 
  20   9   6      242.30      338.40     72.28 o 
  21   9   6       67.84       70.53     83.36 o 
   0  10   6     1603.55     1571.32    103.65 o 
   1  10   6        4.10       49.02     16.79 o 
   2  10   6     3756.24     3606.12    106.90 o 
   3  10   6     3281.28     3150.12     88.43 o 
   4  10   6     2195.85     2274.38     67.42 o 
   5  10   6       66.00      193.18     30.26 o 
   6  10   6      682.36      684.33     28.55 o 
   7  10   6      462.79      481.35     24.44 o 
   8  10   6     3114.95     3075.96     89.37 o 
   9  10   6     1826.79     1927.38     66.39 o 
  10  10   6     6542.05     6447.96    198.83 o 
  11  10   6      573.88      584.62     34.32 o 
  12  10   6     1578.30     1587.47     67.15 o 
  13  10   6       31.80       53.33     24.27 o 
  14  10   6        1.29       -6.18     28.01 o 
  15  10   6      161.71      174.45     32.83 o 
  16  10   6        0.93      -29.56     29.56 o 
  17  10   6      133.09      104.57     34.24 o 
  18  10   6     1107.64     1130.73     71.58 o 
  19  10   6       36.30       62.47     39.77 o 
  20  10   6     1347.34     1336.89    163.50 o 
   1  11   6     1850.13     1886.87     63.09 o 
   2  11   6      107.82      130.54     19.90 o 
   3  11   6      926.73      824.05     36.38 o 
   4  11   6      114.68      167.63     20.44 o 
   5  11   6      140.04      166.73     18.40 o 
   6  11   6      268.44      375.12     26.58 o 
   7  11   6      266.39      204.77     21.81 o 
   8  11   6     1894.85     1824.99     60.49 o 
   9  11   6      137.54      122.41     23.41 o 
  10  11   6      917.75      985.76     48.72 o 
  11  11   6        1.94        0.47     22.60 o 
  12  11   6     1146.93     1121.66     49.84 o 
  13  11   6        1.47      -23.80     23.80 o 
  14  11   6      640.15      719.09     48.38 o 
  15  11   6        0.05       -9.12     30.80 o 
  16  11   6        1.72      -31.05     31.05 o 
  17  11   6        3.15        1.39     33.91 o 
  18  11   6      260.00      341.48     46.31 o 
  19  11   6        1.91        1.92     56.10 o 
   0  12   6     1778.49     1626.46     82.40 o 
   1  12   6      898.42      861.57     38.32 o 
   2  12   6       43.94       70.04     19.90 o 
   3  12   6     4850.50     4715.89    139.04 o 
   4  12   6     3948.98     3936.81    111.41 o 
   5  12   6     3879.23     3625.59    110.02 o 
   6  12   6     7641.33     7658.57    219.12 o 
   7  12   6      107.30      121.02     23.13 o 
   8  12   6     4888.79     5044.73    140.66 o 
   9  12   6      494.80      485.39     31.84 o 
  10  12   6       45.82       31.83     22.98 o 
  11  12   6      861.25      852.44     46.05 o 
  12  12   6      368.36      405.11     32.78 o 
  13  12   6      307.58      253.69     32.76 o 
  14  12   6       11.39       12.59     31.46 o 
  15  12   6       26.67       57.19     33.30 o 
  16  12   6     1242.98     1237.87     77.90 o 
  17  12   6        5.34        2.57     32.97 o 
  18  12   6     1469.92     1722.87    128.76 o 
   1  13   6     1687.04     1706.87     73.16 o 
   2  13   6      123.25      123.99     22.50 o 
   3  13   6        5.36       91.95     21.71 o 
   4  13   6     1102.55     1030.18     52.21 o 
   5  13   6     1047.09     1146.80     51.59 o 
   6  13   6        7.96        7.72     21.89 o 
   7  13   6     2171.93     2047.96     71.92 o 
   8  13   6     1519.05     1458.82     62.54 o 
   9  13   6      165.27      201.19     29.19 o 
  10  13   6     1219.53     1113.31     54.68 o 
  11  13   6        9.96       38.71     27.99 o 
  12  13   6       91.16      104.90     28.04 o 
  13  13   6      100.20      133.54     31.07 o 
  14  13   6      612.85      749.74     51.81 o 
  15  13   6        4.56       30.82     33.88 o 
  16  13   6     1309.58     1350.69     71.42 o 
  17  13   6       64.35       26.27     40.27 o 
   0  14   6     3292.44     3595.21    158.14 o 
   1  14   6      236.64      323.50     35.11 o 
   2  14   6     1685.42     1703.85     63.70 o 
   3  14   6     1271.74     1294.98     57.76 o 
   4  14   6     1523.41     1449.96     62.46 o 
   5  14   6       71.47       53.56     25.75 o 
   6  14   6       48.89       91.49     27.38 o 
   7  14   6       36.81       18.53     24.37 o 
   8  14   6        1.56      -24.81     24.81 o 
   9  14   6        0.52      -25.42     25.42 o 
  10  14   6      458.48      451.06     38.34 o 
  11  14   6      181.01      202.56     36.56 o 
  12  14   6     2543.18     2595.28     97.40 o 
  13  14   6       41.59       11.71     33.06 o 
  14  14   6      841.32      918.67     63.75 o 
  15  14   6       20.06        7.86     37.49 o 
  16  14   6      244.43      202.91     54.65 o 
   1  15   6      129.11       90.49     28.06 o 
   2  15   6       62.65       85.65     28.12 o 
   3  15   6      176.96      167.27     30.12 o 
   4  15   6      236.66      166.29     30.76 o 
   5  15   6      118.88      105.73     29.48 o 
   6  15   6      152.39      132.09     30.40 o 
   7  15   6      165.14      161.29     31.19 o 
   8  15   6      108.34       95.95     32.28 o 
   9  15   6      933.93      917.52     56.24 o 
  10  15   6       68.37       33.54     34.06 o 
  11  15   6        1.55       40.48     38.09 o 
  12  15   6       25.06      -19.14     32.62 o 
  13  15   6       27.26       60.42     33.93 o 
  14  15   6      108.46      136.18     43.25 o 
  15  15   6        5.37      233.74    104.19 o 
   0  16   6      120.47      161.43     49.53 o 
   1  16   6      279.23      226.56     33.49 o 
   2  16   6        9.40       47.17     29.30 o 
   3  16   6      321.27      270.80     34.71 o 
   4  16   6      995.74     1008.27     54.03 o 
   5  16   6      602.13      648.84     44.63 o 
   6  16   6      902.18      887.95     51.39 o 
   7  16   6      674.63      816.94     54.17 o 
   8  16   6     1029.15     1009.10     60.36 o 
   9  16   6        3.08       12.83     33.59 o 
  10  16   6      661.91      764.18     54.34 o 
  11  16   6      117.57      143.70     40.79 o 
  12  16   6      515.99      553.69     59.57 o 
  13  16   6       30.86       18.87     59.28 o 
   1  17   6       51.50       31.28     36.14 o 
   2  17   6      293.90      239.92     39.57 o 
   3  17   6      213.00      124.04     32.46 o 
   4  17   6      113.31       82.98     32.88 o 
   5  17   6       74.33      126.81     34.35 o 
   6  17   6       78.09      103.38     33.84 o 
   7  17   6       48.69       15.13     34.81 o 
   8  17   6       39.09       24.07     35.13 o 
   9  17   6       71.16       79.30     36.14 o 
  10  17   6       15.14      -37.14     41.19 o 
  11  17   6       75.85       51.30     92.97 o 
   0  18   6     1401.96     1368.55    106.56 o 
   1  18   6       68.20       55.95     38.81 o 
   2  18   6      524.35      481.50     49.62 o 
   3  18   6      150.44      160.44     41.39 o 
   4  18   6       46.89       54.31     38.26 o 
   5  18   6       92.69       57.77     34.51 o 
   6  18   6       85.10       60.58     37.29 o 
   7  18   6       59.84       87.44     43.74 o 
   8  18   6      662.33      726.79     77.78 o 
   1  19   6      164.53      207.81     75.31 o 
   2  19   6        0.43       24.73     69.25 o 
   3  19   6       25.87       60.91    115.41 o 
   4  19   6       33.67       38.47    112.21 o 
   5  19   6       21.02       86.56    112.21 o 
   1   1   7      574.33      443.02     20.26 o 
   2   1   7     6434.85     6256.56    172.63 o 
   3   1   7     2481.53     2134.61     70.71 o 
   4   1   7      576.56      568.43     25.11 o 
   5   1   7     8866.83     8306.06    202.79 o 
   6   1   7      691.91      771.43     24.91 o 
   7   1   7     5741.88     5533.92    144.21 o 
   8   1   7      576.63      539.94     19.61 o 
   9   1   7       76.58       53.65     10.72 o 
  10   1   7     1503.39     1486.23     43.55 o 
  11   1   7       63.85       42.76     12.63 o 
  12   1   7       93.84       98.36     14.89 o 
  13   1   7       89.91       66.88     16.18 o 
  14   1   7     1299.14     1336.53     44.70 o 
  15   1   7     3656.90     3582.44     96.70 o 
  16   1   7      999.27     1074.77     40.70 o 
  17   1   7      878.49      852.57     41.36 o 
  18   1   7     1984.81     1983.06     77.11 o 
  19   1   7      733.45      715.63     44.30 o 
  20   1   7       76.28      119.53     36.53 o 
  21   1   7       65.38       51.41     36.87 o 
  22   1   7       27.03       20.59     38.60 o 
  23   1   7      166.41      185.33     55.70 o 
   0   2   7     4454.03     4553.24    176.66 o 
   1   2   7     9660.79    10591.26    281.78 o 
   2   2   7     4880.05     5320.79    146.44 o 
   3   2   7     6706.99     6609.67    202.39 o 
   4   2   7     3890.43     3650.17     96.74 o 
   5   2   7    12179.35    12798.27    312.14 o 
   6   2   7     3926.28     3644.05     96.14 o 
   7   2   7    10028.36     9967.12    272.48 o 
   8   2   7      108.72      115.02     12.74 o 
   9   2   7     1376.34     1200.66     95.28 o 
  10   2   7      154.25      164.08     21.49 o 
  11   2   7      246.04      217.96     22.44 o 
  12   2   7     2433.44     2216.10     62.10 o 
  13   2   7     7759.07     7510.63    188.73 o 
  14   2   7     3955.28     4008.30    106.12 o 
  15   2   7     3401.45     3337.40     90.80 o 
  16   2   7      334.18      341.36     27.75 o 
  17   2   7      103.68       67.03     25.95 o 
  18   2   7      154.83      143.38     28.45 o 
  19   2   7      100.46      124.70     30.21 o 
  20   2   7      423.91      423.11     38.49 o 
  21   2   7      120.24       85.67     41.68 o 
  22   2   7      680.49      641.69     59.30 o 
  23   2   7      129.65      -29.13     78.47 o 
   1   3   7    37452.16    36178.23    835.65 o 
   2   3   7      117.53      236.07     11.67 o 
   3   3   7     1704.09     1584.47     44.61 o 
   4   3   7     1635.17     1538.29     43.90 o 
   5   3   7      142.85      109.57     11.04 o 
   6   3   7     2333.98     2225.06     69.24 o 
   7   3   7     4977.00     5311.02    148.26 o 
   8   3   7     2505.57     2683.90    110.39 o 
   9   3   7     5880.31     5746.16    137.13 o 
  10   3   7     1314.55     1339.49     38.90 o 
  11   3   7    20104.45    19492.96    475.16 o 
  12   3   7       54.95       62.41     14.66 o 
  13   3   7     5859.19     5701.88    145.74 o 
  14   3   7        3.27       30.84     16.42 o 
  15   3   7       99.34       94.77     18.16 o 
  16   3   7      157.10      116.17     25.16 o 
  17   3   7       47.19       58.26     23.31 o 
  18   3   7      157.90      171.53     29.71 o 
  19   3   7      137.51      123.27     33.36 o 
  20   3   7      217.03      231.03     38.36 o 
  21   3   7     1052.13     1067.88     69.78 o 
  22   3   7        5.09      -18.28     41.94 o 
  23   3   7      997.75      868.82    157.09 o 
   0   4   7       84.24      241.41     14.81 o 
   1   4   7     3000.20     2793.19     74.81 o 
   2   4   7     1028.39     1082.52     46.89 o 
   3   4   7     8099.27     7409.87    182.50 o 
   4   4   7      741.81      890.50     47.07 o 
   5   4   7       77.88       45.34     10.05 o 
   6   4   7     7805.50     7749.09    191.33 o 
   7   4   7     7769.72     7400.55    174.46 o 
   8   4   7      883.83      785.50     27.28 o 
   9   4   7     7363.15     7079.33    167.79 o 
  10   4   7       11.48       85.17     13.17 o 
  11   4   7     1355.89     1315.81     39.41 o 
  12   4   7     1410.15     1453.34     45.89 o 
  13   4   7     1640.11     1573.47     51.69 o 
  14   4   7      741.81      761.03     35.82 o 
  15   4   7     2576.74     2567.25     77.83 o 
  16   4   7       22.15       -4.41     20.34 o 
  17   4   7       39.84       20.52     25.45 o 
  18   4   7       47.98       38.98     29.56 o 
  19   4   7     1091.35     1105.09     61.27 o 
  20   4   7      703.51      698.36     51.55 o 
  21   4   7      937.23      916.52     59.06 o 
  22   4   7       26.87       22.10     48.88 o 
   1   5   7     3662.61     3785.90     95.40 o 
   2   5   7     1457.38     1451.22     40.12 o 
   3   5   7     5049.64     5068.36    133.13 o 
   4   5   7      584.95      611.39     32.23 o 
   5   5   7    11248.03    10214.65    250.11 o 
   6   5   7      115.45      197.99     13.85 o 
   7   5   7    51221.37    51346.87   1187.22 o 
   8   5   7     1373.13     1250.38     35.64 o 
   9   5   7     9818.72     9702.72    228.57 o 
  10   5   7     1665.24     1440.32     41.50 o 
  11   5   7        3.35       37.77     13.03 o 
  12   5   7     1332.14     1307.80     77.77 o 
  13   5   7      403.51      421.30     27.80 o 
  14   5   7      340.38      330.45     26.91 o 
  15   5   7      558.99      552.76     34.01 o 
  16   5   7     1515.63     1587.38     65.46 o 
  17   5   7     3680.53     3735.57    123.59 o 
  18   5   7     1059.92     1110.14     60.22 o 
  19   5   7     1942.70     2081.49     90.70 o 
  20   5   7       87.51       32.32     38.48 o 
  21   5   7      672.85      687.05     76.08 o 
  22   5   7        5.90       25.22     51.28 o 
   0   6   7     3403.04     3357.24    120.56 o 
   1   6   7      633.41      734.88     32.21 o 
   2   6   7       36.87       69.44     13.18 o 
   3   6   7      195.75      221.32     24.58 o 
   4   6   7       13.12       83.14     12.58 o 
   5   6   7     2367.96     2331.13     58.60 o 
   6   6   7      475.24      474.41     17.95 o 
   7   6   7      930.57      927.02     61.21 o 
   8   6   7      226.59      288.60     26.73 o 
   9   6   7     1407.01     1457.00     53.65 o 
  10   6   7     4525.34     4320.13    111.87 o 
  11   6   7      139.27      138.36     16.75 o 
  12   6   7     1438.69     1453.59     93.37 o 
  13   6   7      182.56      178.48     23.16 o 
  14   6   7      410.93      351.68     27.39 o 
  15   6   7      222.12      179.92     25.59 o 
  16   6   7        7.43       -0.30     25.18 o 
  17   6   7      257.66      267.63     33.37 o 
  18   6   7        2.67       52.66     35.34 o 
  19   6   7       26.96       -1.47     36.02 o 
  20   6   7      255.33      193.13     43.85 o 
  21   6   7      253.93      250.85     45.72 o 
  22   6   7      223.59      197.54     55.23 o 
   1   7   7      587.19      581.11     22.50 o 
   2   7   7      829.03      772.41     27.78 o 
   3   7   7    12637.74    12054.05    312.84 o 
   4   7   7     7826.49     7680.04    190.19 o 
   5   7   7    12458.39    12204.39    299.76 o 
   6   7   7     1695.96     1624.90     46.93 o 
   7   7   7     5813.38     5598.70    140.83 o 
   8   7   7      895.58      875.32     39.67 o 
   9   7   7     1477.16     1412.82     43.79 o 
  10   7   7     1028.39     1035.24     54.14 o 
  11   7   7     2543.91     2415.73     72.85 o 
  12   7   7       40.12       31.08     17.95 o 
  13   7   7      426.07      524.29     36.81 o 
  14   7   7        0.42       29.99     22.10 o 
  15   7   7     3404.24     3483.71    126.50 o 
  16   7   7       89.38       95.24     30.19 o 
  17   7   7     1222.23     1292.49     66.50 o 
  18   7   7      131.69      154.63     34.34 o 
  19   7   7      612.40      602.60     54.39 o 
  20   7   7       32.71       36.21     39.35 o 
  21   7   7       25.75        9.79     38.29 o 
  22   7   7      605.66      621.96    102.59 o 
   0   8   7     7772.24     7911.92    277.37 o 
   1   8   7     3358.35     3232.20     93.68 o 
   2   8   7     2972.89     2698.87     75.84 o 
   3   8   7     6997.59     6691.06    176.57 o 
   4   8   7        2.25       26.39     12.31 o 
   5   8   7     2213.39     2433.81    102.84 o 
   6   8   7       57.00       74.50     12.97 o 
   7   8   7      547.74      492.68     23.74 o 
   8   8   7      908.06      879.49     30.27 o 
   9   8   7     3507.59     3516.12     98.97 o 
  10   8   7       85.52      146.04     19.21 o 
  11   8   7       27.01      129.43     19.75 o 
  12   8   7      210.07      293.57     28.48 o 
  13   8   7     1891.94     1823.42     69.68 o 
  14   8   7     1461.18     1248.67     55.83 o 
  15   8   7     1800.50     1745.17     77.14 o 
  16   8   7      167.46      135.72     32.96 o 
  17   8   7       10.81       45.37     31.39 o 
  18   8   7      428.11      513.60     44.70 o 
  19   8   7      393.35      417.04     56.72 o 
  20   8   7      264.02      268.38     59.72 o 
  21   8   7        6.23       26.81     48.50 o 
   1   9   7    14839.38    14056.19    364.58 o 
   2   9   7     1544.23     1439.99     46.22 o 
   3   9   7     3050.39     3285.72    108.17 o 
   4   9   7       11.20       22.54     15.24 o 
   5   9   7      110.16       74.89     14.80 o 
   6   9   7      464.44      431.55     22.66 o 
   7   9   7     1639.43     1532.73     50.07 o 
   8   9   7     1225.13     1281.51     42.54 o 
   9   9   7     1404.09     1389.97     55.52 o 
  10   9   7      160.14      195.34     23.41 o 
  11   9   7     6568.18     6618.68    190.67 o 
  12   9   7       28.73       49.58     21.31 o 
  13   9   7     3100.23     3113.74    106.10 o 
  14   9   7        4.22       39.62     26.72 o 
  15   9   7      217.12      196.63     33.33 o 
  16   9   7       54.43       43.75     30.56 o 
  17   9   7      123.61      125.04     33.39 o 
  18   9   7      105.10       97.64     35.74 o 
  19   9   7      164.14      172.66     44.93 o 
  20   9   7       66.44       21.09     57.75 o 
   0  10   7     6643.25     6446.32    258.73 o 
   1  10   7     1315.12     1221.32     45.39 o 
   2  10   7     7870.22     7898.01    222.19 o 
   3  10   7      393.77      370.43     21.17 o 
   4  10   7     1074.08     1092.53     39.49 o 
   5  10   7      415.56      420.91     23.38 o 
   6  10   7      448.78      438.96     28.00 o 
   7  10   7      257.33      277.30     22.37 o 
   8  10   7      847.60      854.10     66.80 o 
   9  10   7     1480.41     1448.97     55.02 o 
  10  10   7     1336.15     1327.84     57.82 o 
  11  10   7      638.33      680.05     67.71 o 
  12  10   7       15.77        3.66     26.51 o 
  13  10   7      861.02      818.06     49.23 o 
  14  10   7        4.33       -4.44     28.00 o 
  15  10   7      866.67      977.73     56.61 o 
  16  10   7        5.38      -16.98     30.25 o 
  17  10   7       17.00       30.17     33.18 o 
  18  10   7       10.89       16.38     34.11 o 
  19  10   7     1169.20     1297.08     77.78 o 
  20  10   7      109.71      205.18     89.77 o 
   1  11   7      423.79      494.66     28.23 o 
   2  11   7     3282.01     3238.04     98.52 o 
   3  11   7     1239.19     1104.92     43.58 o 
   4  11   7     1314.35     1316.27     81.49 o 
   5  11   7     2024.05     2070.92     92.75 o 
   6  11   7     1085.96     1105.77     72.28 o 
   7  11   7     3841.10     4021.13    113.93 o 
   8  11   7      206.97      249.20     25.21 o 
   9  11   7     3255.55     3310.99    124.20 o 
  10  11   7      614.03      716.43     67.22 o 
  11  11   7      625.43      597.98     36.15 o 
  12  11   7     1020.02      917.91     44.79 o 
  13  11   7        1.31      -23.61     23.61 o 
  14  11   7       53.95       87.62     30.83 o 
  15  11   7      816.65      885.35     60.70 o 
  16  11   7      214.32      224.01     37.55 o 
  17  11   7     1162.12     1245.82     76.03 o 
  18  11   7        3.69       15.69     33.18 o 
  19  11   7      981.98      875.23    134.65 o 
   0  12   7       93.33       85.25     29.28 o 
   1  12   7      312.78      230.77     23.26 o 
   2  12   7      415.57      431.23     47.71 o 
   3  12   7      436.45      470.86     30.29 o 
   4  12   7      102.24      118.25     24.06 o 
   5  12   7      579.91      555.64     32.35 o 
   6  12   7       86.12       72.88     21.96 o 
   7  12   7      215.76      219.50     25.94 o 
   8  12   7      345.63      369.17     31.91 o 
   9  12   7      564.01      578.55     41.19 o 
  10  12   7      667.99      613.90     37.07 o 
  11  12   7      869.22      871.87     44.25 o 
  12  12   7       25.29       26.76     24.95 o 
  13  12   7        1.38      -24.58     24.58 o 
  14  12   7       13.52        2.75     31.83 o 
  15  12   7      628.16      680.73     50.50 o 
  16  12   7       52.89       26.96     34.54 o 
  17  12   7      415.68      406.29     43.63 o 
  18  12   7       87.73       83.36     50.96 o 
   1  13   7      757.83      699.34     35.95 o 
   2  13   7      284.59      313.86     30.99 o 
   3  13   7     1520.25     1467.49     61.21 o 
   4  13   7     2334.52     2240.25     75.02 o 
   5  13   7      429.21      473.43     32.55 o 
   6  13   7      311.05      285.08     27.93 o 
   7  13   7      344.59      416.09     31.61 o 
   8  13   7      251.98      288.89     31.88 o 
   9  13   7       40.88        7.01     25.75 o 
  10  13   7      590.21      600.24     40.61 o 
  11  13   7     1000.04      998.97     52.26 o 
  12  13   7       40.14       39.56     28.86 o 
  13  13   7     1581.21     1729.17     74.14 o 
  14  13   7       35.85       29.59     32.75 o 
  15  13   7     1031.74      973.97     59.66 o 
  16  13   7        5.79      -32.29     32.29 o 
  17  13   7      503.50      456.59     62.53 o 
   0  14   7     3397.65     3364.98    149.77 o 
   1  14   7        0.14       24.39     24.43 o 
   2  14   7      745.71      755.88     42.57 o 
   3  14   7        3.52       -0.05     24.94 o 
   4  14   7      276.79      216.16     29.54 o 
   5  14   7      206.08      210.53     30.46 o 
   6  14   7     2171.94     2290.06     85.43 o 
   7  14   7        8.99       25.38     24.18 o 
   8  14   7     1585.56     1430.65     63.44 o 
   9  14   7      279.91      216.60     32.11 o 
  10  14   7       84.11       62.58     29.32 o 
  11  14   7       77.03      115.25     34.23 o 
  12  14   7       27.91       80.63     31.97 o 
  13  14   7       81.11      132.23     42.17 o 
  14  14   7       34.04       23.88     36.91 o 
  15  14   7        5.06       11.98     35.42 o 
  16  14   7       84.50       96.15     57.44 o 
   1  15   7     1749.75     1807.00     73.13 o 
   2  15   7        1.37       45.03     27.72 o 
   3  15   7      195.96      273.10     32.53 o 
   4  15   7     1124.60     1249.41     73.24 o 
   5  15   7      260.17      216.15     32.61 o 
   6  15   7      882.55      861.05     48.47 o 
   7  15   7       32.83       42.81     30.81 o 
   8  15   7       58.95       36.24     31.18 o 
   9  15   7      101.88      137.09     35.38 o 
  10  15   7        0.08       16.39     33.80 o 
  11  15   7      813.44      952.85     85.07 o 
  12  15   7      248.78      263.27     37.06 o 
  13  15   7      681.74      731.43     52.84 o 
  14  15   7       41.00       53.94     40.71 o 
  15  15   7      716.95      602.27     88.41 o 
   0  16   7       96.08      118.40     50.70 o 
   1  16   7        1.28       36.64     33.06 o 
   2  16   7      246.72      343.10     63.33 o 
   3  16   7      290.92      309.58     36.06 o 
   4  16   7      597.28      590.03     45.23 o 
   5  16   7      134.04      122.07     32.08 o 
   6  16   7      257.36      273.31     35.96 o 
   7  16   7      114.25      116.63     35.69 o 
   8  16   7       17.99       43.06     34.13 o 
   9  16   7      243.38      209.98     39.09 o 
  10  16   7      147.65      202.38     38.75 o 
  11  16   7      734.87      649.75     57.24 o 
  12  16   7      180.17      233.14     55.35 o 
  13  16   7        1.90       30.74     97.78 o 
   1  17   7       15.84       68.25     36.87 o 
   2  17   7      837.88      911.06     58.96 o 
   3  17   7      675.82      673.54     52.37 o 
   4  17   7     1097.89     1202.70     75.51 o 
   5  17   7      846.15      943.73     54.46 o 
   6  17   7       17.02      104.66     36.50 o 
   7  17   7     1420.59     1502.27     77.09 o 
   8  17   7      255.62      320.85     49.50 o 
   9  17   7      400.74      397.84     44.77 o 
  10  17   7      205.96      162.28     51.36 o 
  11  17   7       24.29       49.24    107.40 o 
   0  18   7      846.03      830.98    122.27 o 
   1  18   7       35.92       -7.19     38.29 o 
   2  18   7      494.07      597.14     52.21 o 
   3  18   7      353.14      414.41     47.58 o 
   4  18   7       61.11       61.27     39.32 o 
   5  18   7       31.71      103.65     40.05 o 
   6  18   7      195.46      171.09     51.62 o 
   7  18   7       72.98      118.56     51.89 o 
   8  18   7      312.90      271.27     64.69 o 
   1  19   7      639.55      641.19    147.47 o 
   2  19   7       12.06     -105.80    105.80 o 
   3  19   7       40.50      157.09    118.62 o 
   4  19   7      117.73       92.97    112.21 o 
   0   0   8      330.59      604.53     33.79 o 
   1   0   8     3010.25     3149.28    111.19 o 
   2   0   8    18950.96    18435.17    631.15 o 
   3   0   8       97.42      160.85     26.34 o 
   4   0   8    31635.49    31017.72   1064.30 o 
   5   0   8        6.05       83.83     10.54 o 
   6   0   8     4001.72     3113.31    144.35 o 
   7   0   8       71.08       89.30     15.87 o 
   8   0   8     1105.53     1289.33    151.76 o 
   9   0   8      235.18      306.74     39.86 o 
  10   0   8      297.58      267.96     23.53 o 
  11   0   8       12.86      -11.96     16.49 o 
  12   0   8       93.43       50.24     19.78 o 
  13   0   8      332.24      355.92     30.48 o 
  14   0   8     1713.90     1695.55     74.40 o 
  15   0   8      390.73      377.83     35.37 o 
  16   0   8     2216.31     2213.88     94.27 o 
  17   0   8      359.76      368.12     53.68 o 
  18   0   8     1506.38     1376.45     94.29 o 
  19   0   8      489.62      479.17     61.08 o 
  20   0   8        8.83      -24.80     48.05 o 
  21   0   8      246.28      188.73     79.44 o 
  22   0   8        4.99       -5.54     55.28 o 
  23   0   8       72.01      166.71    121.83 o 
   1   1   8       12.46       21.29      4.76 o 
   2   1   8     3461.43     3514.66    112.02 o 
   3   1   8     2035.51     2163.30     55.59 o 
   4   1   8       27.52      174.81     24.16 o 
   5   1   8     1318.77     1514.38     40.85 o 
   6   1   8      923.52      836.58     27.34 o 
   7   1   8      464.75      523.47     22.45 o 
   8   1   8    10129.90     9660.20    249.98 o 
   9   1   8        4.67       20.26     11.00 o 
  10   1   8     1345.31     1463.67     66.47 o 
  11   1   8      170.16      206.04     16.26 o 
  12   1   8     3802.77     3709.50     96.87 o 
  13   1   8      307.22      311.26     20.80 o 
  14   1   8     1691.14     1599.78     50.40 o 
  15   1   8      554.29      533.92     27.57 o 
  16   1   8     3100.24     3128.69     86.85 o 
  17   1   8      285.25      295.29     30.37 o 
  18   1   8      273.28      287.90     31.30 o 
  19   1   8       29.27       42.78     31.94 o 
  20   1   8      252.23      232.55     39.41 o 
  21   1   8      141.19       81.28     38.24 o 
  22   1   8        0.88       -1.08     38.76 o 
  23   1   8      511.14      434.70     94.06 o 
   0   2   8    26395.56    24294.99    834.66 o 
   1   2   8     3213.63     3643.34    106.42 o 
   2   2   8    38450.10    38008.50    972.32 o 
   3   2   8      120.00       98.97      8.70 o 
   4   2   8      152.51      154.65     10.43 o 
   5   2   8     1253.32     1465.44     58.97 o 
   6   2   8      170.47      267.04     13.47 o 
   7   2   8     1467.16     1687.88     68.45 o 
   8   2   8     5531.07     5451.19    143.73 o 
   9   2   8     1619.34     1747.29     81.43 o 
  10   2   8     1737.93     1584.47     46.43 o 
  11   2   8      478.98      597.29     26.72 o 
  12   2   8     6680.24     6609.42    166.52 o 
  13   2   8       88.21      107.49     16.86 o 
  14   2   8     3103.93     3217.40     87.55 o 
  15   2   8      498.22      495.36     32.05 o 
  16   2   8      151.48      128.60     21.45 o 
  17   2   8      548.30      510.95     34.05 o 
  18   2   8        0.34       31.17     26.26 o 
  19   2   8        1.09      -29.95     29.95 o 
  20   2   8      124.19       94.98     36.49 o 
  21   2   8       32.22        4.46     40.87 o 
  22   2   8      920.96      907.04     68.15 o 
  23   2   8      133.20       98.35     83.79 o 
   1   3   8      350.43      338.36     15.34 o 
   2   3   8     5586.53     5462.94    143.01 o 
   3   3   8       14.24       85.46     20.78 o 
   4   3   8     5347.69     4879.54    128.91 o 
   5   3   8     6375.97     6467.91    169.50 o 
   6   3   8      336.02      313.62     17.38 o 
   7   3   8     1508.05     1601.96     56.71 o 
   8   3   8     2150.98     2242.98     60.01 o 
   9   3   8      236.79      372.06     27.46 o 
  10   3   8     9711.97     9425.31    221.75 o 
  11   3   8      703.19      775.12     33.93 o 
  12   3   8     2337.71     2509.71     69.59 o 
  13   3   8      392.54      459.67     24.48 o 
  14   3   8        7.99       24.75     17.68 o 
  15   3   8        0.48      -18.62     18.62 o 
  16   3   8      612.25      648.05     33.78 o 
  17   3   8      196.54      170.05     28.42 o 
  18   3   8      121.67      160.22     29.67 o 
  19   3   8      164.31      162.56     34.78 o 
  20   3   8      455.34      413.42     47.47 o 
  21   3   8      283.16      195.09     45.74 o 
  22   3   8      774.08      878.17     67.85 o 
  23   3   8       30.27       22.44    109.00 o 
   0   4   8     9909.45     9967.58    345.35 o 
   1   4   8     2714.94     2707.95     69.04 o 
   2   4   8       66.99       78.24      7.93 o 
   3   4   8       85.78      171.54     31.20 o 
   4   4   8     8418.85     8591.27    238.07 o 
   5   4   8      110.50      195.80     28.87 o 
   6   4   8     4902.35     4942.71    163.14 o 
   7   4   8     2176.46     1949.77     50.50 o 
   8   4   8     6313.68     6147.71    158.01 o 
   9   4   8     3723.68     3779.91    100.67 o 
  10   4   8    22546.89    22341.71    518.85 o 
  11   4   8        1.86       76.03     14.05 o 
  12   4   8     7377.39     7729.67    193.27 o 
  13   4   8        2.02       -6.63     16.81 o 
  14   4   8     1241.68     1229.53     48.45 o 
  15   4   8        1.64       -6.06     18.59 o 
  16   4   8      329.76      349.10     31.42 o 
  17   4   8       77.63       68.31     25.80 o 
  18   4   8      304.17      245.07     35.30 o 
  19   4   8        1.62       -3.61     31.28 o 
  20   4   8      520.86      547.57     47.06 o 
  21   4   8      205.80      255.05     47.51 o 
  22   4   8      332.73      253.80     48.94 o 
   1   5   8     1207.92     1333.27     38.98 o 
   2   5   8     1649.35     1334.15     37.48 o 
   3   5   8      705.82      817.01     39.79 o 
   4   5   8     1077.46     1139.42     64.97 o 
   5   5   8      239.32      497.85     36.38 o 
   6   5   8     5174.72     5522.01    142.47 o 
   7   5   8     1027.68     1226.66     68.31 o 
   8   5   8     7651.11     7438.06    184.45 o 
   9   5   8      324.86      399.19     19.46 o 
  10   5   8     6334.26     6789.21    191.82 o 
  11   5   8      185.26      262.45     20.54 o 
  12   5   8       81.04      114.54     18.13 o 
  13   5   8        3.74       27.83     19.22 o 
  14   5   8      995.46     1195.62     57.25 o 
  15   5   8      445.77      481.87     31.65 o 
  16   5   8      230.82      260.61     30.01 o 
  17   5   8      968.70      912.88     49.05 o 
  18   5   8      240.74      200.71     31.33 o 
  19   5   8      418.48      493.29     45.30 o 
  20   5   8      432.35      359.62     42.59 o 
  21   5   8       71.81      129.69     50.97 o 
  22   5   8      345.61      355.86    105.80 o 
   0   6   8      146.76       86.39     12.40 o 
   1   6   8      635.12      696.45     41.97 o 
   2   6   8      201.76      263.81     30.01 o 
   3   6   8      255.54      313.90     16.10 o 
   4   6   8    22842.42    22615.25    549.98 o 
   5   6   8      831.31      894.62     59.19 o 
   6   6   8    54504.69    52861.79   1221.54 o 
   7   6   8       87.03      228.85     22.98 o 
   8   6   8    21160.57    21244.60    493.15 o 
   9   6   8      865.04     1004.73     40.07 o 
  10   6   8      596.36      610.39     28.21 o 
  11   6   8     2982.87     2770.92     80.82 o 
  12   6   8     2094.39     2231.97     93.76 o 
  13   6   8       54.91      146.48     22.68 o 
  14   6   8      220.01      304.47     27.34 o 
  15   6   8       69.85      118.99     24.19 o 
  16   6   8     1658.16     1749.83     70.84 o 
  17   6   8      222.74      203.79     31.78 o 
  18   6   8     3545.01     3748.32    137.38 o 
  19   6   8       38.59       26.08     36.85 o 
  20   6   8     1891.74     2014.99    100.48 o 
  21   6   8      560.53      543.49     53.33 o 
   1   7   8     4555.92     4566.50    118.83 o 
   2   7   8     7427.68     7202.72    189.04 o 
   3   7   8      236.76      209.04     26.98 o 
   4   7   8    11486.65    11150.80    275.02 o 
   5   7   8       21.52       21.98     11.43 o 
   6   7   8     2673.60     2747.35     97.71 o 
   7   7   8      268.48      336.77     32.80 o 
   8   7   8      872.26      881.03     43.26 o 
   9   7   8        0.80       57.76     16.56 o 
  10   7   8      928.84     1060.47     51.16 o 
  11   7   8     1672.47     1867.90     59.76 o 
  12   7   8        1.43       10.35     17.57 o 
  13   7   8      793.12      772.91     38.24 o 
  14   7   8     1800.18     1691.55     63.10 o 
  15   7   8      384.96      350.44     36.14 o 
  16   7   8     1387.12     1293.32     63.99 o 
  17   7   8      292.41      340.90     39.10 o 
  18   7   8       29.12      -18.39     32.62 o 
  19   7   8      340.11      372.68     57.95 o 
  20   7   8      358.21      443.53     51.04 o 
  21   7   8       44.16       59.82    126.64 o 
   0   8   8    13417.01    13086.78    454.24 o 
   1   8   8       16.90       30.38      9.80 o 
   2   8   8    17000.80    16525.91    427.60 o 
   3   8   8     1543.44     1697.95     51.03 o 
   4   8   8     6397.23     6349.61    168.73 o 
   5   8   8      409.28      531.17     35.16 o 
   6   8   8     2014.59     1964.52     58.98 o 
   7   8   8      230.55      250.45     18.81 o 
   8   8   8      437.13      446.47     23.62 o 
   9   8   8       51.25      119.82     18.08 o 
  10   8   8      811.74      842.84     36.28 o 
  11   8   8        0.68       91.66     19.96 o 
  12   8   8     1149.78     1315.83     48.38 o 
  13   8   8      967.41      962.32     47.14 o 
  14   8   8      787.50      775.84     43.89 o 
  15   8   8      206.72      178.43     32.42 o 
  16   8   8       80.42       27.38     30.09 o 
  17   8   8        5.75      -10.47     31.07 o 
  18   8   8       55.96       99.54     35.45 o 
  19   8   8      103.69      120.55     39.69 o 
  20   8   8      463.01      509.81     53.88 o 
  21   8   8        8.74      -35.81     97.78 o 
   1   9   8       31.82       44.78     12.99 o 
   2   9   8      505.17      430.37     21.77 o 
   3   9   8     4567.00     4524.84    123.25 o 
   4   9   8      453.28      597.58     44.03 o 
   5   9   8      575.54      596.79     38.31 o 
   6   9   8      115.85      166.84     18.92 o 
   7   9   8      256.68      256.78     27.72 o 
   8   9   8      522.88      544.74     46.08 o 
   9   9   8      462.69      456.66     28.76 o 
  10   9   8      350.18      402.19     39.22 o 
  11   9   8      975.98     1014.56     53.00 o 
  12   9   8        0.13        8.48     21.53 o 
  13   9   8       31.98       73.43     25.77 o 
  14   9   8      643.83      642.93     41.00 o 
  15   9   8      353.55      315.59     37.62 o 
  16   9   8      161.38       94.42     33.06 o 
  17   9   8       97.20       60.80     33.09 o 
  18   9   8      594.56      527.74     46.00 o 
  19   9   8        1.90       22.00     38.47 o 
  20   9   8      294.37      333.79     55.87 o 
   0  10   8    10007.76     9574.75    379.31 o 
   1  10   8      118.01      122.76     18.27 o 
   2  10   8     1290.74     1239.12     51.80 o 
   3  10   8        1.96      -13.17     13.17 o 
   4  10   8     2019.82     1923.50     59.29 o 
   5  10   8      737.73      742.67     33.88 o 
   6  10   8       16.55       49.31     18.22 o 
   7  10   8      363.89      429.51     35.91 o 
   8  10   8     1207.53     1176.87     63.92 o 
   9  10   8      445.34      504.68     43.47 o 
  10  10   8     1590.75     1596.79     60.15 o 
  11  10   8       44.32       46.23     22.19 o 
  12  10   8     2880.16     2973.55     95.45 o 
  13  10   8      194.11      134.75     28.99 o 
  14  10   8      586.82      557.89     47.30 o 
  15  10   8       71.81       76.09     31.85 o 
  16  10   8      519.84      434.44     42.60 o 
  17  10   8      465.81      442.01     43.75 o 
  18  10   8      373.43      426.58     44.90 o 
  19  10   8        2.55       -4.37     39.99 o 
   1  11   8       33.37       30.26     17.23 o 
   2  11   8       20.19       -9.78     17.45 o 
   3  11   8      627.50      631.96     32.00 o 
   4  11   8        1.50      -19.40     19.40 o 
   5  11   8       85.07       84.92     22.11 o 
   6  11   8       23.74      -12.20     18.33 o 
   7  11   8       10.48      -10.95     17.91 o 
   8  11   8       85.04       92.08     22.00 o 
   9  11   8       77.97       50.10     22.45 o 
  10  11   8       63.71      111.96     25.89 o 
  11  11   8        1.39      -22.08     22.58 o 
  12  11   8       27.80        3.44     23.94 o 
  13  11   8      295.53      203.17     31.01 o 
  14  11   8        8.43      -18.31     27.75 o 
  15  11   8       28.64       33.76     31.95 o 
  16  11   8      238.08      234.92     38.36 o 
  17  11   8       16.99      -32.32     32.32 o 
  18  11   8      479.13      474.32     45.81 o 
  19  11   8        4.86        0.00     83.36 o 
   0  12   8      349.38      297.28     35.46 o 
   1  12   8       36.15       36.99     18.91 o 
   2  12   8      137.72      100.48     22.51 o 
   3  12   8      156.74      184.18     24.80 o 
   4  12   8      175.37      150.43     25.38 o 
   5  12   8      986.39      843.77     42.65 o 
   6  12   8     1141.24     1120.44     47.00 o 
   7  12   8     1132.80     1191.05     49.52 o 
   8  12   8     1429.29     1549.39     64.70 o 
   9  12   8        0.56       82.20     24.61 o 
  10  12   8     1392.41     1424.14     61.43 o 
  11  12   8       77.40      107.40     25.49 o 
  12  12   8     1304.00     1291.50     56.17 o 
  13  12   8      188.97      143.69     30.75 o 
  14  12   8     1915.72     1891.00     93.10 o 
  15  12   8       28.10      -26.50     33.15 o 
  16  12   8      906.16      876.41     57.90 o 
  17  12   8        0.67      -23.65     33.17 o 
  18  12   8       87.57       48.70     51.56 o 
   1  13   8      118.72      152.87     25.45 o 
   2  13   8      414.17      426.10     32.26 o 
   3  13   8      998.34      917.32     46.48 o 
   4  13   8       59.29       40.29     23.70 o 
   5  13   8      241.99      354.38     34.38 o 
   6  13   8      889.16     1007.65     45.93 o 
   7  13   8       18.07      134.86     28.14 o 
   8  13   8        1.05       -0.60     25.26 o 
   9  13   8     1116.28     1124.69     54.64 o 
  10  13   8       13.94       11.84     26.17 o 
  11  13   8      824.75      729.85     45.03 o 
  12  13   8       19.14       25.56     29.04 o 
  13  13   8        6.54       95.92     35.22 o 
  14  13   8      305.62      438.10     44.11 o 
  15  13   8      334.87      360.71     42.40 o 
  16  13   8       31.32       57.26     34.54 o 
  17  13   8       51.97       43.03     57.75 o 
   0  14   8     2045.90     2095.16    121.43 o 
   1  14   8      239.03      199.07     28.60 o 
   2  14   8     3004.38     2852.61     99.75 o 
   3  14   8     1341.62     1401.13     65.84 o 
   4  14   8      535.17      623.95     40.32 o 
   5  14   8      202.83      257.53     31.46 o 
   6  14   8     1175.67     1263.24     54.18 o 
   7  14   8      780.73      732.66     44.46 o 
   8  14   8        0.67      -17.89     25.73 o 
   9  14   8     1116.05     1076.73     70.09 o 
  10  14   8      637.45      697.97     45.83 o 
  11  14   8        2.30       35.34     30.30 o 
  12  14   8     1442.09     1518.52     77.29 o 
  13  14   8      450.24      491.52     50.49 o 
  14  14   8      851.81      838.82     62.21 o 
  15  14   8      319.88      417.36     53.98 o 
   1  15   8     2264.72     2398.36     96.15 o 
   2  15   8      759.90      853.97     52.96 o 
   3  15   8      137.57      142.46     29.43 o 
   4  15   8      123.16      147.64     30.45 o 
   5  15   8      770.52      766.74     45.85 o 
   6  15   8       20.85       12.19     28.26 o 
   7  15   8     1018.30      976.14     57.29 o 
   8  15   8     1496.00     1490.13     73.65 o 
   9  15   8       26.05       26.70     32.94 o 
  10  15   8     1047.91     1237.14     67.48 o 
  11  15   8     1003.96     1080.01     62.89 o 
  12  15   8      112.23      113.49     34.16 o 
  13  15   8      429.72      510.76     50.24 o 
  14  15   8      217.52      267.72     68.89 o 
   0  16   8      113.67      239.06     52.91 o 
   1  16   8      154.08      211.98     36.73 o 
   2  16   8      141.72      218.74     38.01 o 
   3  16   8     2067.98     2070.56     91.55 o 
   4  16   8      953.43      950.55     52.52 o 
   5  16   8      745.09      705.82     51.07 o 
   6  16   8     1857.62     2119.83     93.59 o 
   7  16   8        2.32       60.55     34.27 o 
   8  16   8     1056.27     1054.73     62.28 o 
   9  16   8      263.48      299.62     41.21 o 
  10  16   8       71.42       82.41     36.41 o 
  11  16   8      272.38      239.54     44.10 o 
  12  16   8        4.68       15.12     50.09 o 
   1  17   8      347.95      404.81     44.60 o 
   2  17   8       23.99       47.06     36.27 o 
   3  17   8       23.62       44.75     36.49 o 
   4  17   8       55.90       72.55     38.17 o 
   5  17   8        0.38       75.79     37.96 o 
   6  17   8      272.44      334.88     68.11 o 
   7  17   8       92.08      176.59     39.59 o 
   8  17   8       20.57       47.16     44.45 o 
   9  17   8      353.55      444.94     58.34 o 
  10  17   8      232.68      207.54     50.11 o 
  11  17   8        6.84       28.85    115.41 o 
   0  18   8       20.94      -52.33     52.33 o 
   1  18   8       77.63       -3.86     38.17 o 
   2  18   8        1.16       65.46     39.57 o 
   3  18   8      409.01      493.03     50.53 o 
   4  18   8      602.99      722.09     57.04 o 
   5  18   8       35.66       25.12     40.76 o 
   6  18   8      611.30      516.68     93.57 o 
   7  18   8      170.49      310.98    109.00 o 
   2  19   8      130.53      173.12    118.62 o 
   3  19   8       19.33       67.33    112.21 o 
   4  19   8      191.91      205.18    115.41 o 
   1   1   9    35531.88    36844.91    850.75 o 
   2   1   9     1876.11     1946.93     53.60 o 
   3   1   9    15448.35    15828.93    476.44 o 
   4   1   9      216.07      506.70     54.09 o 
   5   1   9    20708.12    21960.53    533.98 o 
   6   1   9     4032.28     4142.78    132.24 o 
   7   1   9     2746.00     2777.20    124.97 o 
   8   1   9      391.69      427.49     28.59 o 
   9   1   9     4901.60     4845.02    137.50 o 
  10   1   9      723.74      759.18     31.53 o 
  11   1   9     2500.45     2414.90     66.33 o 
  12   1   9       15.76       29.94     14.56 o 
  13   1   9     1996.41     1886.34     55.41 o 
  14   1   9      327.31      364.76     27.74 o 
  15   1   9     2081.17     2098.58     66.77 o 
  16   1   9      926.87      895.10     39.33 o 
  17   1   9      307.98      311.90     32.21 o 
  18   1   9       31.88       31.26     30.46 o 
  19   1   9        2.08      -19.75     30.59 o 
  20   1   9      271.10      300.96     41.26 o 
  21   1   9       11.01      -28.52     36.99 o 
  22   1   9      340.62      261.86     50.69 o 
  23   1   9       46.99        9.62    121.83 o 
   0   2   9     1001.93     1159.42     46.00 o 
   1   2   9     1734.52     1489.61     52.06 o 
   2   2   9      688.35      693.34     30.13 o 
   3   2   9     6820.29     6428.63    167.94 o 
   4   2   9      182.60      217.74     16.72 o 
   5   2   9     1124.70     1521.43     59.95 o 
   6   2   9      413.85      527.95     68.67 o 
   7   2   9     3318.50     3279.04     94.61 o 
   8   2   9      893.03      723.17     36.63 o 
   9   2   9      269.11      378.88     19.59 o 
  10   2   9     1397.42     1452.19     46.05 o 
  11   2   9      479.25      520.98     66.79 o 
  12   2   9     2161.26     2182.54     62.15 o 
  13   2   9     2298.84     2249.31     64.38 o 
  14   2   9     1513.89     1485.18     51.61 o 
  15   2   9      323.06      353.10     27.89 o 
  16   2   9      278.67      235.44     24.55 o 
  17   2   9       38.68      -11.73     22.65 o 
  18   2   9     1283.02     1238.40     67.39 o 
  19   2   9        8.83      -31.36     31.36 o 
  20   2   9      191.10      153.56     42.96 o 
  21   2   9       73.15       49.56     43.12 o 
  22   2   9       33.37       90.19     46.50 o 
  23   2   9      189.61       70.53    102.59 o 
   1   3   9    26717.85    27215.99    629.56 o 
   2   3   9      142.40      212.94     36.68 o 
   3   3   9    25376.89    26161.28    708.99 o 
   4   3   9      461.52      491.40     26.61 o 
   5   3   9      718.77      743.28     26.35 o 
   6   3   9     2747.53     2767.17     76.19 o 
   7   3   9     3789.76     4362.63    203.23 o 
   8   3   9      868.10     1012.49     72.52 o 
   9   3   9     7792.48     7780.58    222.71 o 
  10   3   9     3536.85     3540.58     91.55 o 
  11   3   9    11701.06    11331.13    279.32 o 
  12   3   9      429.80      418.28     25.11 o 
  13   3   9     9923.25    10059.42    264.38 o 
  14   3   9       53.11       46.82     19.09 o 
  15   3   9     1290.56     1379.81     50.52 o 
  16   3   9      730.78      785.13     39.66 o 
  17   3   9      113.12      132.51     25.79 o 
  18   3   9      188.98      158.46     30.20 o 
  19   3   9       37.11        8.53     35.45 o 
  20   3   9      247.04      174.63     43.51 o 
  21   3   9       49.60       67.24     42.82 o 
  22   3   9      243.91      245.04     49.90 o 
  23   3   9      239.44      285.33    118.62 o 
   0   4   9     2503.81     2776.06    100.83 o 
   1   4   9     3816.19     3578.64     90.63 o 
   2   4   9      946.06      855.21     82.80 o 
   3   4   9     1069.09      897.39     32.23 o 
   4   4   9      270.73      379.87     56.95 o 
   5   4   9      668.44      747.35     54.45 o 
   6   4   9      648.98      665.42     49.08 o 
   7   4   9      371.09      309.79     27.36 o 
   8   4   9      217.19      300.06     28.32 o 
   9   4   9    13292.26    13185.82    323.08 o 
  10   4   9      271.63      420.67     40.93 o 
  11   4   9     2293.48     2583.83     87.91 o 
  12   4   9     1575.56     1721.05     59.17 o 
  13   4   9      482.50      467.38     26.57 o 
  14   4   9       10.21      -17.72     17.72 o 
  15   4   9     1953.25     1993.03     92.86 o 
  16   4   9      332.97      423.83     31.36 o 
  17   4   9      852.49      835.75     46.29 o 
  18   4   9      471.35      486.13     38.40 o 
  19   4   9       56.66       42.00     32.60 o 
  20   4   9       78.92      120.50     41.19 o 
  21   4   9      358.64      323.82     50.33 o 
  22   4   9        3.94       -2.65     54.31 o 
   1   5   9       29.10       16.40      7.20 o 
   2   5   9      341.87      279.79     13.42 o 
   3   5   9     7879.06     7864.23    204.24 o 
   4   5   9     8465.89     8610.16    236.82 o 
   5   5   9    29106.80    29448.27    716.59 o 
   6   5   9      407.09      585.71     46.98 o 
   7   5   9    45352.97    44847.62   1037.25 o 
   8   5   9      141.08      192.74     23.75 o 
   9   5   9    13026.07    12950.86    336.51 o 
  10   5   9      231.60      329.17     28.80 o 
  11   5   9     1107.27     1232.97     43.60 o 
  12   5   9      263.04      329.74     42.71 o 
  13   5   9      618.12      590.88     32.50 o 
  14   5   9        2.58       42.22     20.88 o 
  15   5   9        2.88       30.23     22.04 o 
  16   5   9        1.73       15.53     23.19 o 
  17   5   9     1075.47     1205.59     56.30 o 
  18   5   9      162.58      197.38     31.60 o 
  19   5   9     2068.89     2238.95     95.86 o 
  20   5   9       12.67       81.29     34.46 o 
  21   5   9      348.09      348.56     58.32 o 
   0   6   9     1464.81     1334.99     53.62 o 
   1   6   9      136.32      245.99     13.89 o 
   2   6   9     1355.70     1225.74     38.46 o 
   3   6   9     2963.02     3005.93    112.08 o 
   4   6   9     1106.09     1140.34     37.30 o 
   5   6   9     2585.63     2410.75     74.19 o 
   6   6   9     4245.65     4324.06    153.51 o 
   7   6   9     4538.41     4717.13    120.16 o 
   8   6   9       44.33      202.19     19.74 o 
   9   6   9       99.40      162.43     22.11 o 
  10   6   9     1691.32     1712.49     54.38 o 
  11   6   9       14.06       -6.42     15.53 o 
  12   6   9      803.07      811.97     38.00 o 
  13   6   9      281.66      256.69     25.41 o 
  14   6   9       44.46       86.89     22.90 o 
  15   6   9      244.42      236.82     27.19 o 
  16   6   9      433.39      491.69     59.34 o 
  17   6   9      236.08      233.48     32.71 o 
  18   6   9       91.16      182.19     33.00 o 
  19   6   9       59.42       49.13     37.45 o 
  20   6   9      102.03      192.38     41.45 o 
  21   6   9       78.90       49.24     47.20 o 
   1   7   9     5635.19     5837.13    179.11 o 
   2   7   9     1265.69     1356.28     65.11 o 
   3   7   9     8243.24     8221.94    215.03 o 
   4   7   9     4274.78     4212.07    108.08 o 
   5   7   9    13318.30    12324.32    303.60 o 
   6   7   9      116.60      152.53     15.50 o 
   7   7   9    12324.83    12182.14    317.04 o 
   8   7   9     1954.53     1977.64     77.25 o 
   9   7   9     1105.52     1187.20     44.97 o 
  10   7   9      415.65      468.94     45.63 o 
  11   7   9       26.24       21.38     17.42 o 
  12   7   9     1098.43     1004.03     43.51 o 
  13   7   9       50.61       19.81     20.93 o 
  14   7   9        2.01        7.08     21.25 o 
  15   7   9       42.94       93.31     25.15 o 
  16   7   9        4.29       93.45     30.72 o 
  17   7   9     1736.75     1977.95    126.65 o 
  18   7   9      117.23      180.11     36.06 o 
  19   7   9      953.79     1011.03     67.73 o 
  20   7   9       66.92       12.29     39.14 o 
  21   7   9      954.17     1022.70    150.68 o 
   0   8   9     1796.60     1806.33     71.65 o 
   1   8   9      395.77      430.06     36.33 o 
   2   8   9        1.24       55.58     13.06 o 
   3   8   9     9162.60     9007.07    235.79 o 
   4   8   9       14.56      156.14     15.18 o 
   5   8   9     1220.66     1296.74     59.63 o 
   6   8   9       46.79       19.11     14.26 o 
   7   8   9      222.50      180.14     17.26 o 
   8   8   9        1.25       38.95     17.17 o 
   9   8   9     5188.14     5225.84    150.49 o 
  10   8   9      489.76      589.07     46.57 o 
  11   8   9     2826.50     2711.70     81.38 o 
  12   8   9        9.32      -12.05     20.20 o 
  13   8   9       11.51       80.81     24.26 o 
  14   8   9       22.39       17.68     25.03 o 
  15   8   9     1683.61     1830.67     86.01 o 
  16   8   9        7.90       43.74     31.05 o 
  17   8   9     1685.05     1567.91     74.78 o 
  18   8   9        2.77       18.05     32.85 o 
  19   8   9      206.33      179.58     43.24 o 
  20   8   9      169.31      274.35     45.91 o 
   1   9   9     9332.08     9067.66    238.27 o 
   2   9   9     3759.34     3615.35    100.28 o 
   3   9   9     2800.63     2811.40     85.63 o 
   4   9   9     1265.28     1196.67     59.38 o 
   5   9   9     2348.29     2244.20     71.16 o 
   6   9   9      824.78      907.22     54.53 o 
   7   9   9        3.86       44.57     16.43 o 
   8   9   9      303.61      264.44     23.51 o 
   9   9   9       78.97       61.50     19.83 o 
  10   9   9      417.40      454.80     29.92 o 
  11   9   9     1373.46     1358.03     53.65 o 
  12   9   9       79.97       71.24     22.98 o 
  13   9   9      899.32      960.92     49.43 o 
  14   9   9      289.67      367.34     34.61 o 
  15   9   9     1337.81     1210.27     72.41 o 
  16   9   9      308.91      283.61     37.40 o 
  17   9   9       98.65      114.76     33.97 o 
  18   9   9        3.69       19.63     33.21 o 
  19   9   9      395.91      428.49     50.95 o 
  20   9   9      265.46      405.46     66.21 o 
   0  10   9     4171.63     4149.36    172.90 o 
   1  10   9     1011.80     1005.28     40.18 o 
   2  10   9     2137.02     2169.47     69.93 o 
   3  10   9      513.91      491.83     30.28 o 
   4  10   9      468.59      549.89     28.51 o 
   5  10   9      620.15      626.54     31.40 o 
   6  10   9     5465.36     5291.23    153.51 o 
   7  10   9      136.75      113.13     20.54 o 
   8  10   9       11.90        1.02     20.39 o 
   9  10   9      295.24      240.42     25.55 o 
  10  10   9     1082.45     1059.56     46.23 o 
  11  10   9        8.03       16.84     22.39 o 
  12  10   9     1529.18     1475.65     58.63 o 
  13  10   9       38.25      102.68     28.56 o 
  14  10   9       48.53       34.41     27.54 o 
  15  10   9      140.19      144.34     33.97 o 
  16  10   9      363.48      278.54     39.16 o 
  17  10   9     1005.28     1057.77     62.34 o 
  18  10   9      468.00      453.30     46.46 o 
  19  10   9      134.09      166.84     49.02 o 
   1  11   9      317.02      279.24     23.72 o 
   2  11   9     3224.24     3202.63    104.97 o 
   3  11   9     1071.91      881.96     42.47 o 
   4  11   9     2891.66     2806.54     94.80 o 
   5  11   9      184.72      167.19     24.03 o 
   6  11   9        2.36       37.51     21.49 o 
   7  11   9      811.01      832.25     39.16 o 
   8  11   9     3922.36     3801.60    121.78 o 
   9  11   9      847.61      864.70     52.10 o 
  10  11   9      854.82      963.15     70.91 o 
  11  11   9     1829.27     1900.76     70.01 o 
  12  11   9      292.82      333.85     30.59 o 
  13  11   9     2551.71     2531.82     92.89 o 
  14  11   9      182.52      217.79     33.15 o 
  15  11   9     1563.52     1450.24     72.60 o 
  16  11   9      255.05      212.55     39.16 o 
  17  11   9      484.09      476.19     56.65 o 
  18  11   9      173.20      147.54     40.08 o 
   0  12   9      613.01      563.69     43.99 o 
   1  12   9        8.59       10.83     20.75 o 
   2  12   9      264.38      248.97     26.76 o 
   3  12   9      817.41      770.00     46.22 o 
   4  12   9      663.04      735.98     43.67 o 
   5  12   9      671.43      707.16     40.04 o 
   6  12   9     2844.94     2944.19    126.46 o 
   7  12   9       40.95       71.17     29.51 o 
   8  12   9       28.71       90.86     26.84 o 
   9  12   9        0.84       34.22     26.40 o 
  10  12   9     1063.34      945.35     49.05 o 
  11  12   9        9.40      -19.71     34.08 o 
  12  12   9      361.25      395.69     33.56 o 
  13  12   9      592.52      577.35     41.80 o 
  14  12   9       89.36      109.74     34.91 o 
  15  12   9       25.36        9.07     33.30 o 
  16  12   9      129.97      112.32     37.00 o 
  17  12   9      178.03      115.57     35.69 o 
  18  12   9       21.57        2.93    120.22 o 
   1  13   9     1740.29     1632.71     65.59 o 
   2  13   9       11.81       -4.48     21.85 o 
   3  13   9      319.81      301.09     37.19 o 
   4  13   9      350.80      380.73     32.36 o 
   5  13   9       12.14       21.81     24.88 o 
   6  13   9        3.77       -8.21     22.37 o 
   7  13   9       13.20        3.05     25.52 o 
   8  13   9      801.61      816.69     46.16 o 
   9  13   9      494.16      476.94     37.14 o 
  10  13   9       31.22       47.83     28.09 o 
  11  13   9     2398.42     2503.81     92.37 o 
  12  13   9      406.30      326.91     36.55 o 
  13  13   9      709.45      705.42     51.19 o 
  14  13   9        2.16        3.23     37.03 o 
  15  13   9      296.58      175.40     37.93 o 
  16  13   9        0.10      -30.76     30.76 o 
  17  13   9       16.80       64.12     96.18 o 
   0  14   9      388.65      348.43     49.98 o 
   1  14   9        7.50      -20.78     27.02 o 
   2  14   9       73.98       83.45     28.88 o 
   3  14   9      109.37       78.37     27.41 o 
   4  14   9        0.96       51.26     26.30 o 
   5  14   9       31.70        9.50     23.36 o 
   6  14   9       77.61      112.85     26.26 o 
   7  14   9     1463.29     1420.10     63.74 o 
   8  14   9       18.22       16.42     27.20 o 
   9  14   9     1277.75     1191.88     58.81 o 
  10  14   9       52.13       89.05     30.35 o 
  11  14   9      584.35      611.06     45.26 o 
  12  14   9        2.63       53.51     32.28 o 
  13  14   9      351.94      271.16     40.81 o 
  14  14   9        5.92      -36.33     36.33 o 
  15  14   9      130.87      147.01     46.83 o 
   1  15   9     1763.91     1626.03     75.84 o 
   2  15   9      811.79      946.88     55.49 o 
   3  15   9     1518.48     1590.58     75.43 o 
   4  15   9      178.27      217.61     31.54 o 
   5  15   9      236.56      144.36     30.65 o 
   6  15   9      256.92      312.97     37.84 o 
   7  15   9      405.22      418.58     42.45 o 
   8  15   9        7.99       -7.46     31.43 o 
   9  15   9       14.33       89.36     35.38 o 
  10  15   9       31.15       31.86     31.08 o 
  11  15   9       14.57       40.51     31.64 o 
  12  15   9        7.87      -30.55     30.55 o 
  13  15   9      108.40       98.96     54.60 o 
  14  15   9        7.15       28.85     89.77 o 
   0  16   9     1250.49     1493.52    105.47 o 
   1  16   9      556.53      581.69     47.45 o 
   2  16   9        1.52       16.15     33.83 o 
   3  16   9      923.75      902.48     57.14 o 
   4  16   9      417.04      439.56     44.52 o 
   5  16   9      170.66      157.49     36.97 o 
   6  16   9      924.23      847.19     74.56 o 
   7  16   9        0.84       12.03     34.64 o 
   8  16   9       84.92       25.13     34.09 o 
   9  16   9       88.05      109.76     37.31 o 
  10  16   9       53.24       52.43     35.83 o 
  11  16   9      277.68      245.24     55.99 o 
  12  16   9       52.90        4.57     44.23 o 
   1  17   9       83.80       18.19     36.65 o 
   2  17   9     1349.92     1368.55     73.22 o 
   3  17   9      665.79      717.63     54.74 o 
   4  17   9      273.02      231.39     41.47 o 
   5  17   9     2052.02     2268.03    110.59 o 
   6  17   9      354.56      436.53     51.58 o 
   7  17   9     1281.22     1387.55     82.68 o 
   8  17   9      938.72      949.66     61.06 o 
   9  17   9      813.45      822.20     70.79 o 
  10  17   9       22.78       52.91     59.32 o 
   0  18   9     1162.09     1093.92     97.16 o 
   1  18   9       80.76       61.01     38.97 o 
   2  18   9      254.18      197.04     42.40 o 
   3  18   9      166.93      123.24     40.94 o 
   4  18   9      176.65      154.66     42.92 o 
   5  18   9       21.98       -6.09     65.47 o 
   0   0  10    26004.91    25326.03   1382.39 o 
   1   0  10     2735.37     2546.85    138.95 o 
   2   0  10    21999.96    30047.19   1330.41 o 
   3   0  10    38769.74    40673.02   1396.21 o 
   4   0  10      323.08      581.23     50.10 o 
   5   0  10     5346.64     5437.46    191.44 o 
   6   0  10       83.25       76.21     17.88 o 
   7   0  10     3046.05     2879.84    105.68 o 
   8   0  10     3129.91     3315.06    384.54 o 
   9   0  10      232.25      238.90     24.78 o 
  10   0  10      326.20      408.28     77.28 o 
  11   0  10    13316.32    13145.86    457.54 o 
  12   0  10     2473.95     2337.43     93.38 o 
  13   0  10     1877.35     1690.58     98.32 o 
  14   0  10     1506.13     1525.72     70.59 o 
  15   0  10    11735.06    11760.58    463.19 o 
  16   0  10      166.20      134.93     35.55 o 
  17   0  10     6338.83     6297.85    260.45 o 
  18   0  10      664.45      541.78     60.39 o 
  19   0  10        1.54       21.78     56.83 o 
  20   0  10      995.62     1187.73     93.12 o 
  21   0  10     2246.13     2391.80    147.43 o 
  22   0  10      430.44      476.56     71.46 o 
  23   0  10      506.41      442.42    137.86 o 
   1   1  10     1445.15     1870.96     73.88 o 
   2   1  10     2925.23     2422.94     81.55 o 
   3   1  10     1170.00     1580.78     56.98 o 
   4   1  10     1491.86     1245.15     85.65 o 
   5   1  10     1590.06     1680.24     57.64 o 
   6   1  10      958.50      890.44     46.47 o 
   7   1  10    10361.45    10455.11    271.45 o 
   8   1  10      262.21      306.08     27.64 o 
   9   1  10      378.00      399.30     21.34 o 
  10   1  10        9.76       29.34     13.60 o 
  11   1  10     8228.94     8086.84    201.58 o 
  12   1  10      275.56      294.35     19.97 o 
  13   1  10     3881.38     3937.33    104.15 o 
  14   1  10      764.08      752.94     34.33 o 
  15   1  10      845.71      917.65     39.58 o 
  16   1  10      295.61      394.82     36.55 o 
  17   1  10     1287.95     1301.68     55.90 o 
  18   1  10      788.73      790.45     50.51 o 
  19   1  10     2572.02     2611.95    104.25 o 
  20   1  10       11.29      -12.89     33.78 o 
  21   1  10      273.03      220.95     43.31 o 
  22   1  10       14.37      -15.13     41.92 o 
  23   1  10      118.19       16.03    121.83 o 
   0   2  10      802.74      817.33     60.53 o 
   1   2  10      367.67     1285.60     57.97 o 
   2   2  10     3864.36     3533.33    100.39 o 
   3   2  10     1534.08     1322.34     42.03 o 
   4   2  10     9841.88     9695.44    251.28 o 
   5   2  10      359.94      625.77     43.98 o 
   6   2  10     2414.77     2834.93     97.57 o 
   7   2  10     3056.96     3294.91     89.76 o 
   8   2  10     1502.99     1532.23     47.06 o 
   9   2  10      372.73      394.94     22.36 o 
  10   2  10     2714.80     2544.08     73.02 o 
  11   2  10     3396.08     3142.95     84.25 o 
  12   2  10     2661.66     2591.99     76.88 o 
  13   2  10      948.74      841.59     35.73 o 
  14   2  10     1836.59     1803.62     59.91 o 
  15   2  10       14.07        5.00     19.75 o 
  16   2  10     1758.25     1732.54     59.94 o 
  17   2  10       92.55       41.43     26.72 o 
  18   2  10      455.36      519.84     43.49 o 
  19   2  10       96.79      111.79     34.86 o 
  20   2  10       17.03       54.48     39.75 o 
  21   2  10       24.46       26.97     40.77 o 
  22   2  10      392.07      334.05     51.72 o 
   1   3  10       96.13      315.69     23.45 o 
   2   3  10      167.71      323.39     46.05 o 
   3   3  10      995.26     1365.80     83.75 o 
   4   3  10     8875.35     9020.75    248.69 o 
   5   3  10     6486.21     6848.76    180.06 o 
   6   3  10       43.85      168.49     23.64 o 
   7   3  10       90.63      228.62     16.18 o 
   8   3  10     1363.21     1403.94     96.46 o 
   9   3  10      762.55      849.79     88.17 o 
  10   3  10     3346.95     3347.10     99.69 o 
  11   3  10      397.57      308.43     23.38 o 
  12   3  10     1915.97     1831.39     58.96 o 
  13   3  10     4216.54     4109.78    114.92 o 
  14   3  10        0.48        8.54     18.92 o 
  15   3  10      782.69      902.97     39.26 o 
  16   3  10        1.93       -8.94     20.56 o 
  17   3  10      139.46      141.07     26.09 o 
  18   3  10        4.44      -33.14     33.14 o 
  19   3  10     1071.37     1133.66     69.58 o 
  20   3  10      119.55       70.89     41.20 o 
  21   3  10      588.53      568.45     56.99 o 
  22   3  10      250.89      252.16     64.41 o 
   0   4  10        0.33       -9.89      9.89 o 
   1   4  10      745.04      846.89     29.25 o 
   2   4  10     1302.84     1181.62     52.33 o 
   3   4  10      576.88      970.60     61.74 o 
   4   4  10     1786.19     1466.43     53.83 o 
   5   4  10     1523.13     1555.29     46.79 o 
   6   4  10    13479.28    12744.31    330.58 o 
   7   4  10     1221.85     1208.89     39.05 o 
   8   4  10     4560.52     4380.04    126.32 o 
   9   4  10     4391.44     4412.87    119.65 o 
  10   4  10     7065.24     6783.27    180.18 o 
  11   4  10     4219.39     4274.99    127.40 o 
  12   4  10     6546.01     6640.40    177.34 o 
  13   4  10      599.93      704.75     44.10 o 
  14   4  10     3242.14     3263.30     94.71 o 
  15   4  10      720.76      768.31     39.20 o 
  16   4  10      856.41      880.94     46.65 o 
  17   4  10     1691.09     1694.80     72.24 o 
  18   4  10      269.29      252.77     32.91 o 
  19   4  10      325.94      251.46     44.00 o 
  20   4  10      152.00      125.44     43.40 o 
  21   4  10       71.48       93.21     44.05 o 
  22   4  10        4.18      -28.85    102.59 o 
   1   5  10      414.38      347.73     14.95 o 
   2   5  10      607.63      657.24     44.53 o 
   3   5  10      102.59      172.31     26.10 o 
   4   5  10     1150.13     1403.14     78.46 o 
   5   5  10     1697.79     1927.95     88.33 o 
   6   5  10      520.20      688.60     54.11 o 
   7   5  10     1102.77     1218.57     74.95 o 
   8   5  10      170.32      163.80     16.38 o 
   9   5  10       12.08       -6.48     13.62 o 
  10   5  10     1464.24     1545.96     96.12 o 
  11   5  10      111.85       94.68     20.22 o 
  12   5  10      808.67      820.13     40.43 o 
  13   5  10      682.96      633.30     34.77 o 
  14   5  10        4.13       45.33     21.58 o 
  15   5  10      151.59      155.66     25.31 o 
  16   5  10       92.00      106.55     31.81 o 
  17   5  10        4.22       -2.10     26.27 o 
  18   5  10      170.82      187.39     31.95 o 
  19   5  10      528.56      555.74     46.46 o 
  20   5  10        2.40       14.87     39.84 o 
  21   5  10       75.87       14.89     48.48 o 
   0   6  10     3530.57     3752.17    135.46 o 
   1   6  10      518.48      667.95     63.05 o 
   2   6  10     2866.59     2792.13     80.87 o 
   3   6  10      159.00      204.06     17.17 o 
   4   6  10     6431.64     6095.14    162.24 o 
   5   6  10       46.20       52.21     10.90 o 
   6   6  10    12308.61    11962.80    310.73 o 
   7   6  10      268.61      347.82     42.87 o 
   8   6  10    13794.68    13368.22    368.67 o 
   9   6  10      342.60      383.61     26.86 o 
  10   6  10     3000.61     2961.68     90.76 o 
  11   6  10      253.23      274.89     24.17 o 
  12   6  10      119.33      133.69     22.40 o 
  13   6  10       40.46       17.07     20.74 o 
  14   6  10       11.00       32.28     21.99 o 
  15   6  10       82.29       49.40     23.88 o 
  16   6  10      400.61      480.68     34.37 o 
  17   6  10       12.45       14.35     27.17 o 
  18   6  10      815.01      887.94     50.76 o 
  19   6  10      191.28      162.22     39.63 o 
  20   6  10     1307.49     1297.65     88.10 o 
  21   6  10        3.99      -41.68     80.15 o 
   1   7  10      606.07      602.35     22.37 o 
   2   7  10      569.51      523.01     22.19 o 
   3   7  10     1514.58     1550.28     47.44 o 
   4   7  10     3518.14     3318.11     91.47 o 
   5   7  10     2272.05     2328.79     67.93 o 
   6   7  10     1912.68     1839.31     56.17 o 
   7   7  10     1160.84     1122.68     39.47 o 
   8   7  10      204.29      244.52     22.25 o 
   9   7  10       76.10      110.68     26.95 o 
  10   7  10       95.33      102.46     19.35 o 
  11   7  10      251.82      281.28     22.60 o 
  12   7  10      530.75      463.39     30.49 o 
  13   7  10        0.98       -2.05     20.97 o 
  14   7  10        4.84        2.36     22.29 o 
  15   7  10      548.99      591.77     51.22 o 
  16   7  10       15.05      115.02     29.29 o 
  17   7  10      449.16      541.95     45.11 o 
  18   7  10       62.90       74.91     34.40 o 
  19   7  10      119.10       92.47     39.04 o 
  20   7  10        6.34        6.17     34.44 o 
   0   8  10     9356.31     9516.53    333.26 o 
   1   8  10     9719.54     9498.32    248.72 o 
   2   8  10     3095.28     2916.63     82.33 o 
   3   8  10    18598.91    18348.78    474.02 o 
   4   8  10     8729.48     8687.02    260.73 o 
   5   8  10     1145.97     1231.12     42.61 o 
   6   8  10     1242.61     1257.38     43.51 o 
   7   8  10      138.52      168.94     17.49 o 
   8   8  10     1557.94     1579.15     55.33 o 
   9   8  10     4857.63     4569.02    134.39 o 
  10   8  10     1418.02     1335.87     49.83 o 
  11   8  10     1308.52     1335.83     48.83 o 
  12   8  10      985.28      934.36     43.07 o 
  13   8  10      176.08      235.21     26.74 o 
  14   8  10       97.62      130.45     32.78 o 
  15   8  10      538.35      546.63     39.44 o 
  16   8  10      276.34      367.50     39.66 o 
  17   8  10        4.36       20.82     31.93 o 
  18   8  10      607.23      679.50     54.24 o 
  19   8  10      240.03      237.96     52.33 o 
  20   8  10      609.93      749.12     73.41 o 
   1   9  10    20958.88    20734.34    568.29 o 
   2   9  10      149.74      264.32     18.58 o 
   3   9  10      705.56      772.50     62.09 o 
   4   9  10       43.10      104.93     18.02 o 
   5   9  10     8350.30     8162.73    229.99 o 
   6   9  10       17.15       11.49     16.33 o 
   7   9  10     4805.71     4795.95    131.61 o 
   8   9  10      204.04      182.16     25.60 o 
   9   9  10       43.55       37.78     20.56 o 
  10   9  10      469.65      436.23     27.73 o 
  11   9  10     2066.93     2028.54     70.08 o 
  12   9  10      707.61      675.65     42.21 o 
  13   9  10     1536.79     1545.04     65.70 o 
  14   9  10      282.09      483.00     45.87 o 
  15   9  10       31.63       62.94     28.85 o 
  16   9  10      708.71      697.54     49.93 o 
  17   9  10      271.04      308.48     40.06 o 
  18   9  10      525.68      511.41     46.86 o 
  19   9  10      178.80      191.35     39.86 o 
  20   9  10        1.02      -38.47     48.09 o 
   0  10  10     2491.03     2577.57    114.83 o 
   1  10  10     3103.56     3179.04    131.32 o 
   2  10  10     1902.06     1878.20     68.05 o 
   3  10  10     3857.94     3854.10    123.50 o 
   4  10  10     1194.37     1317.21     49.08 o 
   5  10  10       73.51      117.67     19.57 o 
   6  10  10     1807.40     1851.18     64.13 o 
   7  10  10       37.31       40.08     21.38 o 
   8  10  10      127.65      109.02     23.35 o 
   9  10  10        9.60       -3.55     19.48 o 
  10  10  10      250.30      355.10     28.45 o 
  11  10  10      227.55      290.74     28.75 o 
  12  10  10     1299.17     1205.36     75.72 o 
  13  10  10      124.91      188.17     31.01 o 
  14  10  10     3153.10     3015.25    106.61 o 
  15  10  10       60.02       71.04     30.38 o 
  16  10  10     1099.92     1106.92     61.49 o 
  17  10  10       27.26       12.31     34.04 o 
  18  10  10       74.47       77.40     35.69 o 
  19  10  10       88.24      153.42     40.07 o 
   1  11  10     1364.55     1399.13     56.32 o 
   2  11  10      571.67      554.87     33.63 o 
   3  11  10      366.14      485.22     40.13 o 
   4  11  10      244.20      242.02     26.22 o 
   5  11  10      120.60       80.36     23.55 o 
   6  11  10      152.81      170.60     24.95 o 
   7  11  10     1338.71     1219.40     53.09 o 
   8  11  10      535.67      582.04     39.93 o 
   9  11  10       57.88      101.87     23.89 o 
  10  11  10       88.73      120.32     27.31 o 
  11  11  10        1.48       68.64     25.15 o 
  12  11  10      132.17       92.00     28.43 o 
  13  11  10      407.16      359.45     35.05 o 
  14  11  10      188.82      216.71     33.49 o 
  15  11  10      102.51      141.82     36.33 o 
  16  11  10       84.74       44.73     34.21 o 
  17  11  10       51.19       78.59     36.81 o 
  18  11  10       23.76       -4.84     41.64 o 
  19  11  10       45.87       25.65    105.80 o 
   0  12  10      718.51      647.02     58.59 o 
   1  12  10      907.01      856.37     42.28 o 
   2  12  10      494.89      564.94     47.16 o 
   3  12  10     7152.22     6850.70    211.76 o 
   4  12  10      365.64      371.36     34.31 o 
   5  12  10     3791.40     3757.11    134.05 o 
   6  12  10       13.41      -22.57     22.57 o 
   7  12  10      212.06      261.84     32.50 o 
   8  12  10     1366.82     1450.29     62.70 o 
   9  12  10     3688.23     3688.37    124.06 o 
  10  12  10     2350.27     2577.36    100.23 o 
  11  12  10      674.90      598.18     38.04 o 
  12  12  10     2072.05     2160.03     83.87 o 
  13  12  10      154.13       88.75     30.58 o 
  14  12  10      569.20      530.09     42.67 o 
  15  12  10      197.96      316.50     41.70 o 
  16  12  10      106.03      114.04     36.14 o 
  17  12  10       72.75      110.35     39.72 o 
   1  13  10     6540.49     6256.21    212.81 o 
   2  13  10       76.62       44.76     26.74 o 
   3  13  10       63.70       92.56     25.27 o 
   4  13  10      175.19      101.04     25.68 o 
   5  13  10     1713.93     1627.18     66.66 o 
   6  13  10       65.14       60.52     26.52 o 
   7  13  10     1533.72     1560.79     67.06 o 
   8  13  10      863.11      798.22     61.32 o 
   9  13  10       19.53       -6.16     26.94 o 
  10  13  10      372.20      295.21     37.72 o 
  11  13  10      846.68      948.68     52.59 o 
  12  13  10       53.02       97.51     31.63 o 
  13  13  10      192.83      156.93     37.79 o 
  14  13  10      149.78      217.71     43.09 o 
  15  13  10      101.29       74.96     39.65 o 
  16  13  10      106.89       87.41     40.20 o 
  17  13  10      221.43      243.65    115.41 o 
   0  14  10     4258.55     4165.47    211.59 o 
   1  14  10      697.61      691.04     46.12 o 
   2  14  10     1239.11     1259.19     63.62 o 
   3  14  10     2038.16     1906.67     82.96 o 
   4  14  10      657.41      681.03     42.78 o 
   5  14  10      953.44     1049.00     52.75 o 
   6  14  10       98.35       78.01     28.41 o 
   7  14  10      156.18      144.45     30.89 o 
   8  14  10      335.60      324.02     34.16 o 
   9  14  10      241.51      206.69     40.10 o 
  10  14  10      148.28      199.54     47.35 o 
  11  14  10       58.43       38.67     31.38 o 
  12  14  10      122.26      116.17     37.10 o 
  13  14  10      616.93      631.65     50.70 o 
  14  14  10      106.76       79.48     37.89 o 
  15  14  10        1.34      157.09    102.59 o 
   1  15  10       13.84       28.80     30.35 o 
   2  15  10       46.71       -9.31     30.59 o 
   3  15  10      670.88      582.93     46.36 o 
   4  15  10      120.41      108.88     34.40 o 
   5  15  10      654.36      734.88     50.91 o 
   6  15  10      153.37      154.35     34.71 o 
   7  15  10       24.12        2.37     31.01 o 
   8  15  10      590.18      556.78     47.10 o 
   9  15  10      152.50      160.62     34.40 o 
  10  15  10      140.63      186.44     35.29 o 
  11  15  10      271.40      176.51     35.94 o 
  12  15  10       80.46       92.48     36.25 o 
  13  15  10       34.25      134.26     45.95 o 
  14  15  10       48.86       76.94    102.59 o 
   0  16  10      345.59      317.58     77.12 o 
   1  16  10      100.12       92.79     34.36 o 
   2  16  10      324.21      299.23     40.76 o 
   3  16  10        9.26       -7.36     33.91 o 
   4  16  10     1878.24     1754.35     82.88 o 
   5  16  10      272.80      316.57     46.99 o 
   6  16  10     1210.76     1189.90     75.36 o 
   7  16  10      408.57      373.15     71.55 o 
   8  16  10      312.66      297.15     42.23 o 
   9  16  10      322.01      234.54     40.46 o 
  10  16  10        3.70        0.46     34.97 o 
  11  16  10        1.99       18.57     48.13 o 
  12  16  10       70.79       88.52     63.46 o 
   1  17  10        0.67      -34.68     34.68 o 
   2  17  10       64.59       26.54     36.51 o 
   3  17  10        5.77      -34.72     34.72 o 
   4  17  10       23.92      -25.37     34.24 o 
   5  17  10       71.50       59.09     41.47 o 
   6  17  10       64.58       83.89     43.76 o 
   7  17  10       17.24       38.08     41.94 o 
   8  17  10      131.24      167.39     61.45 o 
   9  17  10      235.29      162.19     78.56 o 
  10  17  10       68.31        9.62     44.88 o 
   0  18  10       44.39       -1.96     53.45 o 
   1  18  10       17.96       -0.57     38.57 o 
   2  18  10      270.84      284.41     45.99 o 
   3  18  10        2.28       -6.26     48.42 o 
   1   1  11     3476.74     3383.49    235.84 o 
   2   1  11    10863.77    11766.13    288.49 o 
   3   1  11       46.92      663.41     75.87 o 
   4   1  11     3453.64     3642.51     92.55 o 
   5   1  11     1074.78     2131.46     76.87 o 
   6   1  11     1041.90     1321.74     43.49 o 
   7   1  11     1610.48     1539.67     43.33 o 
   8   1  11     6094.81     5874.33    155.58 o 
   9   1  11     4269.11     4354.83    185.85 o 
  10   1  11     5763.45     5610.24    159.15 o 
  11   1  11     3408.02     3338.55    104.07 o 
  12   1  11       47.38        7.81     16.33 o 
  13   1  11      183.90      168.09     20.44 o 
  14   1  11     4301.02     4246.77    119.28 o 
  15   1  11      197.40      146.78     25.01 o 
  16   1  11     7219.65     6920.86    199.45 o 
  17   1  11     1078.67     1115.80     50.54 o 
  18   1  11     2328.48     2220.03     92.48 o 
  19   1  11     1209.47     1228.82     67.77 o 
  20   1  11        1.68        9.40     34.11 o 
  21   1  11      959.08     1050.93     64.80 o 
  22   1  11      598.86      695.10     85.58 o 
   0   2  11     9336.51     9926.34    345.05 o 
   1   2  11     4509.22     3925.37    128.61 o 
   2   2  11     1246.77     1442.38     58.28 o 
   3   2  11     1687.02     1329.79     64.89 o 
   4   2  11     1075.08      788.00     34.02 o 
   5   2  11       28.88      435.65     26.18 o 
   6   2  11    10606.79    10638.88    293.60 o 
   7   2  11     2427.73     1977.24     70.31 o 
   8   2  11     1078.58     1225.74     39.74 o 
   9   2  11     1266.81     1231.44     61.87 o 
  10   2  11     4643.24     4425.31    137.37 o 
  11   2  11      725.11      682.36     32.21 o 
  12   2  11    17002.73    16443.37    425.34 o 
  13   2  11     1717.71     1746.85     57.35 o 
  14   2  11     9316.28     9282.38    245.84 o 
  15   2  11       61.28       77.51     21.09 o 
  16   2  11        8.80        3.83     23.34 o 
  17   2  11      769.40      734.33     41.25 o 
  18   2  11     3325.12     3524.36    120.11 o 
  19   2  11      232.37      252.05     45.33 o 
  20   2  11     2582.30     2566.89    116.97 o 
  21   2  11        0.04       49.13     42.46 o 
  22   2  11      242.31      330.43     91.29 o 
   1   3  11     1277.65     1526.23    105.14 o 
   2   3  11     3050.26     3423.13     92.66 o 
   3   3  11     2473.18     1975.00     75.63 o 
   4   3  11     1703.88     1819.07     56.32 o 
   5   3  11    14624.40    13912.00    444.60 o 
   6   3  11       30.92      120.97     13.01 o 
   7   3  11     4847.28     4344.14    117.03 o 
   8   3  11     4048.98     3868.77    112.45 o 
   9   3  11      103.13       83.05     15.43 o 
  10   3  11     7427.19     7183.06    200.71 o 
  11   3  11      124.67      101.00     18.70 o 
  12   3  11      649.40      613.38     29.77 o 
  13   3  11     3141.14     3235.60     93.03 o 
  14   3  11      258.03      249.94     24.13 o 
  15   3  11     4443.61     4342.25    123.09 o 
  16   3  11     2572.66     2648.65     82.08 o 
  17   3  11     1363.21     1346.79     60.67 o 
  18   3  11      825.97      782.55     51.47 o 
  19   3  11      333.90      400.63     47.76 o 
  20   3  11        3.54      -15.51     40.59 o 
  21   3  11      106.63       72.27     45.67 o 
  22   3  11      159.14       92.37     83.79 o 
   0   4  11     3621.87     3802.60    136.65 o 
   1   4  11     1250.76     1054.57     31.34 o 
   2   4  11     2476.95     2537.02     75.16 o 
   3   4  11    11636.16    11770.66    305.27 o 
   4   4  11      179.16      511.04     21.96 o 
   5   4  11      390.72      416.80     25.57 o 
   6   4  11       53.14       86.19     12.79 o 
   7   4  11     1298.56     1226.03     40.33 o 
   8   4  11      369.78      366.44     21.85 o 
   9   4  11     4200.25     4144.13    119.97 o 
  10   4  11        1.70      -15.23     16.24 o 
  11   4  11       62.20       51.36     17.83 o 
  12   4  11       72.61       51.76     18.18 o 
  13   4  11     2620.51     2489.55     75.44 o 
  14   4  11      377.66      309.04     38.14 o 
  15   4  11      622.11      632.25     36.00 o 
  16   4  11      283.83      263.18     28.75 o 
  17   4  11        0.21       20.24     26.39 o 
  18   4  11       56.22       13.80     31.64 o 
  19   4  11        3.99      -36.05     36.05 o 
  20   4  11       31.28       -3.65     40.49 o 
  21   4  11       29.32       65.66     44.30 o 
  22   4  11      249.00      185.95    118.62 o 
   1   5  11     6477.33     6238.67    162.89 o 
   2   5  11       96.02      169.28     13.10 o 
   3   5  11     6311.11     6210.46    240.48 o 
   4   5  11       36.94       96.00     12.91 o 
   5   5  11      663.03      561.11     47.24 o 
   6   5  11        3.35        7.15     12.54 o 
   7   5  11      313.90      307.35     23.75 o 
   8   5  11       65.15       44.83     15.89 o 
   9   5  11     3671.31     3329.40     93.71 o 
  10   5  11     1538.04     1481.34     49.00 o 
  11   5  11     2689.85     2622.62     88.59 o 
  12   5  11        6.57      -17.36     18.97 o 
  13   5  11     2933.86     2828.60     96.54 o 
  14   5  11      135.68      150.38     24.29 o 
  15   5  11      944.64      846.83     42.78 o 
  16   5  11     2400.62     2367.66     81.39 o 
  17   5  11     1170.74     1138.09     55.48 o 
  18   5  11     1033.08      931.24     50.93 o 
  19   5  11      186.08      175.88     41.52 o 
  20   5  11      614.07      562.08     55.97 o 
  21   5  11      312.53      348.45     66.73 o 
   0   6  11     4227.83     4180.63    150.59 o 
   1   6  11      471.05      848.10     39.42 o 
   2   6  11     1594.32     1480.59     45.07 o 
   3   6  11      385.09      319.96     25.11 o 
   4   6  11      195.86      178.63     14.83 o 
   5   6  11      506.43      430.80     22.47 o 
   6   6  11     3966.70     3903.40    106.66 o 
   7   6  11       80.93       48.63     18.93 o 
   8   6  11        9.35       17.18     15.84 o 
   9   6  11      480.00      430.73     25.96 o 
  10   6  11       73.45       20.97     17.72 o 
  11   6  11      492.37      400.55     27.72 o 
  12   6  11        2.93        6.58     20.26 o 
  13   6  11      287.35      261.10     26.61 o 
  14   6  11      521.59      534.15     34.64 o 
  15   6  11      197.86      197.90     26.91 o 
  16   6  11      697.86      723.35     40.97 o 
  17   6  11      199.82      205.84     32.34 o 
  18   6  11        1.64       26.62     29.97 o 
  19   6  11        8.25       -3.25     38.33 o 
  20   6  11      200.47      177.25     51.73 o 
   1   7  11    17709.71    17628.63    430.96 o 
   2   7  11    10878.99    10639.00    277.20 o 
   3   7  11     1188.64     1109.23     66.04 o 
   4   7  11    16467.81    15961.44    414.10 o 
   5   7  11       63.64       72.33     14.53 o 
   6   7  11     2495.49     2511.76     72.57 o 
   7   7  11     1196.06     1123.24     42.96 o 
   8   7  11      430.71      419.13     25.55 o 
   9   7  11     4918.19     4750.18    138.66 o 
  10   7  11        4.73      -15.79     18.60 o 
  11   7  11     4676.01     4438.85    131.59 o 
  12   7  11        0.62      -19.77     19.77 o 
  13   7  11     2935.17     2881.22     92.47 o 
  14   7  11      462.97      439.02     32.11 o 
  15   7  11      628.22      766.36     63.02 o 
  16   7  11       25.52      114.47     28.46 o 
  17   7  11       50.84      170.39     35.22 o 
  18   7  11       32.45       41.89     34.02 o 
  19   7  11      708.59      756.14     52.98 o 
  20   7  11      174.51      173.77     50.56 o 
   0   8  11    11030.51    10662.72    372.22 o 
   1   8  11      570.81      554.55     24.40 o 
   2   8  11     7568.22     7442.96    209.28 o 
   3   8  11     4735.21     4900.84    141.71 o 
   4   8  11      568.93      613.16     29.32 o 
   5   8  11       64.72       50.80     15.63 o 
   6   8  11     1024.05     1025.87     38.14 o 
   7   8  11     1118.40     1065.61     42.00 o 
   8   8  11     1265.08     1194.52     46.37 o 
   9   8  11      208.60      271.98     23.64 o 
  10   8  11       48.49       81.98     20.89 o 
  11   8  11        1.43       -6.09     18.68 o 
  12   8  11       11.88      -10.33     21.37 o 
  13   8  11      547.32      595.06     56.08 o 
  14   8  11       43.82       75.47     27.62 o 
  15   8  11       12.20      109.41     29.91 o 
  16   8  11        0.25       63.73     31.92 o 
  17   8  11      309.99      362.95     43.97 o 
  18   8  11       60.05       60.31     35.45 o 
  19   8  11       64.42       82.64     43.73 o 
  20   8  11       67.83       89.77     86.56 o 
   1   9  11      113.95      122.16     20.87 o 
   2   9  11     3247.73     3265.42     97.00 o 
   3   9  11    10701.30    10430.59    291.14 o 
   4   9  11     6324.05     5980.32    171.03 o 
   5   9  11     4349.51     4410.13    129.56 o 
   6   9  11      606.83      573.13     30.63 o 
   7   9  11     5904.55     5728.26    165.54 o 
   8   9  11        1.66      -17.95     17.95 o 
   9   9  11     1287.65     1303.68     53.91 o 
  10   9  11     1024.98     1080.56     43.42 o 
  11   9  11      374.02      377.71     29.66 o 
  12   9  11       63.95       91.16     30.21 o 
  13   9  11      708.64      776.05     44.78 o 
  14   9  11      244.35      307.16     34.87 o 
  15   9  11      568.66      662.36     43.83 o 
  16   9  11       58.03       37.15     32.30 o 
  17   9  11     1175.18     1404.25     72.80 o 
  18   9  11       36.26       41.53     35.03 o 
  19   9  11      213.11      290.86     44.09 o 
  20   9  11       21.82      157.09     48.09 o 
   0  10  11    28752.65    29347.13   1320.55 o 
   1  10  11     1210.41     1133.83     48.61 o 
   2  10  11    15939.90    15545.58    462.15 o 
   3  10  11      627.96      596.38     34.32 o 
   4  10  11      927.25      874.03     41.24 o 
   5  10  11      205.27      201.32     21.74 o 
   6  10  11     6714.91     6611.43    190.17 o 
   7  10  11      150.80      147.84     24.70 o 
   8  10  11     2323.50     2303.75     81.73 o 
   9  10  11       89.08       83.14     25.13 o 
  10  10  11      161.65      232.70     26.37 o 
  11  10  11        2.40       63.86     24.15 o 
  12  10  11     1087.30     1232.23     65.45 o 
  13  10  11       39.83      166.12     30.33 o 
  14  10  11      198.64      259.70     33.34 o 
  15  10  11       16.07        3.53     30.23 o 
  16  10  11      425.11      397.93     43.16 o 
  17  10  11      104.00      116.83     37.09 o 
  18  10  11      906.50      885.97     59.21 o 
  19  10  11        0.28       17.40     60.91 o 
   1  11  11     3593.79     3554.18    126.27 o 
   2  11  11    10197.82    10401.94    313.54 o 
   3  11  11      491.44      515.31     33.49 o 
   4  11  11    14258.80    14090.69    420.80 o 
   5  11  11     3088.63     3153.88    104.98 o 
   6  11  11     1230.40     1264.10     58.80 o 
   7  11  11     1377.93     1347.95     62.64 o 
   8  11  11     3226.58     3249.31    109.31 o 
   9  11  11      517.71      642.62     50.88 o 
  10  11  11     2006.60     2253.41     78.53 o 
  11  11  11     1292.36     1330.52     60.14 o 
  12  11  11       94.15      125.31     29.18 o 
  13  11  11      724.91      719.26     45.13 o 
  14  11  11      433.60      456.49     39.40 o 
  15  11  11     1625.77     1568.93    114.70 o 
  16  11  11      232.77      211.82     39.08 o 
  17  11  11        2.08       70.86     37.47 o 
  18  11  11       87.26      107.57     58.52 o 
   0  12  11     1694.05     1677.34    104.20 o 
   1  12  11      240.82      254.82     30.44 o 
   2  12  11      432.21      428.45     35.74 o 
   3  12  11      224.85      265.84     28.79 o 
   4  12  11     1217.00     1208.36     70.47 o 
   5  12  11       14.48       48.48     23.51 o 
   6  12  11     1379.20     1304.13     68.41 o 
   7  12  11       30.21       73.29     28.64 o 
   8  12  11      155.38      253.22     31.07 o 
   9  12  11      149.62      192.48     30.53 o 
  10  12  11      695.32      727.21     48.48 o 
  11  12  11      377.61      394.07     46.73 o 
  12  12  11      143.07      153.11     30.40 o 
  13  12  11        2.35       20.53     29.03 o 
  14  12  11        8.01        6.81     30.35 o 
  15  12  11      149.70      131.47     38.15 o 
  16  12  11      131.13      249.44     39.67 o 
  17  12  11       62.09       -7.09     51.22 o 
   1  13  11      972.84      976.28     53.83 o 
   2  13  11      840.24      836.79     48.98 o 
   3  13  11     1408.99     1411.53     68.45 o 
   4  13  11      546.80      549.48     37.14 o 
   5  13  11      455.73      468.13     36.07 o 
   6  13  11      373.77      400.21     38.44 o 
   7  13  11     1602.36     1576.28     72.91 o 
   8  13  11      264.59      286.20     33.31 o 
   9  13  11     1457.77     1546.98     67.88 o 
  10  13  11      552.59      547.32     44.09 o 
  11  13  11     1355.24     1315.15     62.91 o 
  12  13  11      252.91      274.75     39.84 o 
  13  13  11       39.49       75.28     36.12 o 
  14  13  11       19.90       31.54     35.38 o 
  15  13  11       40.15       81.66     37.94 o 
   0  14  11     2829.83     2948.16    159.10 o 
   1  14  11      123.37      159.19     33.17 o 
   2  14  11     1080.48     1041.86     57.76 o 
   3  14  11       43.12       -4.29     28.80 o 
   4  14  11        0.32       -9.79     29.51 o 
   5  14  11       24.79       15.34     30.99 o 
   6  14  11      382.75      379.46     40.14 o 
   7  14  11      132.99       96.34     29.84 o 
   8  14  11      621.32      606.82     44.07 o 
   9  14  11      182.23      160.76     32.81 o 
  10  14  11        7.08       40.26     33.48 o 
  11  14  11      105.35       87.13     32.41 o 
  12  14  11      211.16      189.50     38.17 o 
  13  14  11      112.20      160.28     37.83 o 
  14  14  11      221.03      250.43     60.06 o 
   1  15  11      580.23      581.87     46.38 o 
   2  15  11     1090.15     1040.71     60.13 o 
   3  15  11      468.98      463.60     43.11 o 
   4  15  11     1232.48     1227.26     64.88 o 
   5  15  11     1309.90     1300.07     75.29 o 
   6  15  11      170.75      199.36     41.90 o 
   7  15  11     1121.28     1202.01     73.12 o 
   8  15  11       12.93      -32.47     32.47 o 
   9  15  11      208.77      278.60     37.64 o 
  10  15  11       33.59       34.17     32.54 o 
  11  15  11        7.24       25.08     31.43 o 
  12  15  11       26.29       -0.03     32.12 o 
  13  15  11      236.74      234.96     58.71 o 
   0  16  11        9.86       56.14     49.70 o 
   1  16  11       29.30       45.50     34.65 o 
   2  16  11      136.94      107.39     36.53 o 
   3  16  11       94.72       61.49     34.92 o 
   4  16  11      404.14      428.49     46.11 o 
   5  16  11      263.94      184.36     41.48 o 
   6  16  11       94.44       68.53     41.73 o 
   7  16  11        2.96       42.45     40.62 o 
   8  16  11      114.55       86.98     43.17 o 
   9  16  11      216.25      224.39     44.63 o 
  10  16  11        3.33      -37.16     42.56 o 
  11  16  11       15.57       20.72     51.56 o 
   1  17  11      663.65      721.63     54.39 o 
   2  17  11       62.70       25.53     37.27 o 
   3  17  11      845.62      849.65     59.60 o 
   4  17  11       14.32      -11.09     38.91 o 
   5  17  11      426.08      411.45     52.70 o 
   6  17  11      223.06      158.57     45.60 o 
   7  17  11       12.48       -8.32     48.65 o 
   8  17  11      336.00      277.27     85.34 o 
   0  18  11       65.57       -4.35     66.16 o 
   1  18  11       96.19       41.79     54.42 o 
   2  18  11      122.46      129.95     80.45 o 
   3  18  11       37.85      137.86    112.21 o 
   0   0  12    19668.12    18699.08    831.41 o 
   1   0  12      502.87      266.84     29.10 o 
   2   0  12    10327.55    13152.88    587.18 o 
   3   0  12    12271.53    12580.34    512.30 o 
   4   0  12      275.21      362.81     31.11 o 
   5   0  12       60.68      198.69     40.72 o 
   6   0  12     1771.32     1522.94     61.00 o 
   7   0  12      477.40      439.38     45.54 o 
   8   0  12    17361.87    17171.74    662.97 o 
   9   0  12    20195.76    19824.58    758.36 o 
  10   0  12    19651.40    19183.29    740.68 o 
  11   0  12      846.30      841.29     96.25 o 
  12   0  12     8318.51     8247.38    329.34 o 
  13   0  12      253.33      246.84     36.82 o 
  14   0  12        0.45        1.45     30.77 o 
  15   0  12     6202.38     6209.94    256.05 o 
  16   0  12      277.29      288.41     43.67 o 
  17   0  12     4723.99     4583.49    197.14 o 
  18   0  12     1141.52     1220.92     91.30 o 
  19   0  12       75.25       59.55     51.05 o 
  20   0  12     1331.03     1290.45    100.49 o 
  21   0  12      253.01      289.84     64.10 o 
  22   0  12       96.34       80.15    118.62 o 
   1   1  12     3883.03     4029.50    106.76 o 
   2   1  12     4526.27     4156.45    164.66 o 
   3   1  12      754.14      941.11     30.92 o 
   4   1  12      235.70      308.01     23.37 o 
   5   1  12    11547.88    12174.40    296.81 o 
   6   1  12     7978.77     8130.69    259.49 o 
   7   1  12      468.72      646.14     60.39 o 
   8   1  12     6856.53     6919.23    182.75 o 
   9   1  12      163.04      263.07     25.95 o 
  10   1  12     3123.71     2960.91     96.29 o 
  11   1  12     1981.43     2010.24     70.65 o 
  12   1  12     2365.70     2528.60     75.18 o 
  13   1  12     9708.63     9301.02    261.36 o 
  14   1  12     3088.72     3024.32     96.05 o 
  15   1  12      321.42      255.09     27.99 o 
  16   1  12       55.96       87.63     25.68 o 
  17   1  12      574.00      610.74     39.10 o 
  18   1  12      297.73      270.31     34.77 o 
  19   1  12      996.34      952.53     58.66 o 
  20   1  12      115.46      149.10     39.41 o 
  21   1  12       94.68       68.23     43.72 o 
  22   1  12      547.46      616.39     99.67 o 
   0   2  12     5022.45     5471.84    192.81 o 
   1   2  12     1646.78     2102.80     52.43 o 
   2   2  12      657.48      626.27     24.97 o 
   3   2  12      122.66      171.08     12.81 o 
   4   2  12    20192.63    19402.52    500.29 o 
   5   2  12      269.16      442.09     23.26 o 
   6   2  12    38905.84    38268.41    981.96 o 
   7   2  12      455.26      667.51     43.22 o 
   8   2  12     8981.29     9033.46    251.81 o 
   9   2  12      684.91      689.74     33.05 o 
  10   2  12      638.13      593.39     31.06 o 
  11   2  12       13.66        8.97     17.03 o 
  12   2  12      810.92      831.50     35.42 o 
  13   2  12      209.62      324.55     28.62 o 
  14   2  12      119.83      118.45     23.54 o 
  15   2  12        9.20       41.45     23.46 o 
  16   2  12     2446.53     2464.17     83.54 o 
  17   2  12        4.17      -17.25     25.19 o 
  18   2  12     1364.15     1449.32     73.49 o 
  19   2  12       32.19        9.35     37.54 o 
  20   2  12      421.97      512.35     64.70 o 
  21   2  12       16.54       -6.23     41.85 o 
  22   2  12      151.27      147.20     80.26 o 
   1   3  12      839.16      870.78     45.47 o 
   2   3  12    11986.34    12090.77    312.62 o 
   3   3  12     1323.38     1816.23     63.54 o 
   4   3  12     2774.31     2570.41     76.59 o 
   5   3  12       45.17       34.29     13.94 o 
   6   3  12     1564.11     1482.10     45.30 o 
   7   3  12     1750.89     1683.31    105.42 o 
   8   3  12     1240.46     1501.64     50.67 o 
   9   3  12      975.57     1106.96    116.35 o 
  10   3  12     7314.50     7364.17    222.18 o 
  11   3  12     4208.60     4083.77    120.52 o 
  12   3  12     3560.28     3394.53     97.17 o 
  13   3  12     1656.40     1639.41     55.73 o 
  14   3  12      101.34       81.46     20.77 o 
  15   3  12      867.41      804.82     37.93 o 
  16   3  12       82.91       59.46     27.78 o 
  17   3  12       17.94       28.91     28.02 o 
  18   3  12        8.65      -31.88     31.88 o 
  19   3  12      509.37      402.96     48.95 o 
  20   3  12      512.05      486.42     53.88 o 
  21   3  12      196.95      217.80     49.35 o 
  22   3  12      323.11      214.80    121.83 o 
   0   4  12    12826.36    13179.21    456.84 o 
   1   4  12        1.34       -1.26      7.40 o 
   2   4  12     7301.48     6964.36    225.05 o 
   3   4  12     1251.18     1467.71     63.83 o 
   4   4  12    13885.97    13620.97    351.32 o 
   5   4  12      130.53      213.64     27.76 o 
   6   4  12     1311.18     1167.84     38.76 o 
   7   4  12     1702.70     1747.82     56.71 o 
   8   4  12      299.42      390.30     25.45 o 
   9   4  12     1820.39     1901.09     99.67 o 
  10   4  12     1299.97     1575.83     81.80 o 
  11   4  12     1188.40     1103.86     54.53 o 
  12   4  12     2095.28     2132.26     66.63 o 
  13   4  12       45.83       27.18     19.27 o 
  14   4  12     3228.78     3308.10    103.39 o 
  15   4  12     1376.24     1323.84     54.54 o 
  16   4  12     1906.27     2012.73     79.24 o 
  17   4  12      933.56      809.98     51.57 o 
  18   4  12      463.27      409.26     42.11 o 
  19   4  12      964.26      954.42     59.66 o 
  20   4  12      126.54      107.12     43.77 o 
  21   4  12       18.87       56.33     45.80 o 
  22   4  12      249.21       80.15    112.21 o 
   1   5  12     2637.56     2532.37     66.73 o 
   2   5  12    11714.13    11391.01    314.23 o 
   3   5  12      566.95      710.87     49.84 o 
   4   5  12     2567.37     2479.30     70.71 o 
   5   5  12      875.17     1070.49     54.61 o 
   6   5  12     5769.13     5767.48    163.56 o 
   7   5  12      366.88      425.14     41.35 o 
   8   5  12    28506.39    28200.41    768.50 o 
   9   5  12      586.98      581.89     27.31 o 
  10   5  12     4254.30     4266.60    133.91 o 
  11   5  12       22.27      128.44     23.18 o 
  12   5  12      139.39      127.34     22.63 o 
  13   5  12      117.66      172.98     27.72 o 
  14   5  12     1622.41     1719.28     72.78 o 
  15   5  12        0.90      -10.18     22.90 o 
  16   5  12      763.48      771.04     41.29 o 
  17   5  12       96.79       46.62     29.96 o 
  18   5  12        2.21        8.67     31.93 o 
  19   5  12      189.69      296.95     63.86 o 
  20   5  12      223.62      239.96     46.87 o 
  21   5  12       10.97      -28.11     73.65 o 
   0   6  12    56678.38    55710.86   1912.68 o 
   1   6  12      325.55      429.56     57.55 o 
   2   6  12    23265.78    22570.33    618.46 o 
   3   6  12      259.24      218.33     16.53 o 
   4   6  12     2457.92     2317.69     66.98 o 
   5   6  12     1484.97     1566.76     68.92 o 
   6   6  12    13414.38    13177.75    363.43 o 
   7   6  12      918.11     1141.49    104.16 o 
   8   6  12      334.55      391.53     26.22 o 
   9   6  12      403.71      443.66     28.37 o 
  10   6  12     5747.50     5601.87    161.89 o 
  11   6  12        0.29       -7.48     19.70 o 
  12   6  12     7955.95     8133.10    231.01 o 
  13   6  12       10.67       86.74     23.57 o 
  14   6  12     4234.26     4181.04    127.33 o 
  15   6  12      122.61      122.49     26.19 o 
  16   6  12      553.83      567.08     37.59 o 
  17   6  12       58.26       54.98     29.26 o 
  18   6  12        2.23        3.44     33.67 o 
  19   6  12        5.99       22.92     34.44 o 
  20   6  12      169.73      209.56     50.38 o 
   1   7  12     2184.94     2212.23     60.38 o 
   2   7  12    13436.39    13492.48    372.87 o 
   3   7  12      544.80      693.92     48.47 o 
   4   7  12    14018.97    14011.24    365.09 o 
   5   7  12      600.63      670.61     28.73 o 
   6   7  12      342.20      293.95     20.27 o 
   7   7  12        7.80       80.86     17.66 o 
   8   7  12     1910.71     1992.08     65.93 o 
   9   7  12       36.86      105.25     19.75 o 
  10   7  12     2399.22     2340.16     76.04 o 
  11   7  12      336.11      336.64     34.22 o 
  12   7  12       10.84       12.02     21.45 o 
  13   7  12      180.09      124.88     25.16 o 
  14   7  12      359.42      406.25     32.03 o 
  15   7  12        1.76       47.33     25.30 o 
  16   7  12     1209.15     1245.44     55.45 o 
  17   7  12      646.35      611.75     46.97 o 
  18   7  12       10.61       13.48     31.89 o 
  19   7  12       70.28      125.19     41.78 o 
  20   7  12      493.87      458.30     78.19 o 
   0   8  12       22.67       -2.41     16.56 o 
   1   8  12     3356.72     3175.88     95.61 o 
   2   8  12      458.58      399.08     23.99 o 
   3   8  12     9257.27     9297.81    258.42 o 
   4   8  12      767.32      862.38     57.56 o 
   5   8  12     5411.47     5188.26    184.75 o 
   6   8  12     1902.00     1908.70     59.29 o 
   7   8  12       79.19       91.69     18.91 o 
   8   8  12     2204.62     2251.81     78.01 o 
   9   8  12      532.21      561.73     31.36 o 
  10   8  12     7377.61     7450.59    212.31 o 
  11   8  12       23.97       96.27     28.79 o 
  12   8  12     2222.34     2269.58     77.27 o 
  13   8  12      227.60      181.22     27.61 o 
  14   8  12     1213.72     1347.72     80.73 o 
  15   8  12      206.80      234.10     33.07 o 
  16   8  12      785.48     1005.84     58.57 o 
  17   8  12        0.44       -3.71     31.59 o 
  18   8  12      467.93      414.93     44.27 o 
  19   8  12       68.48       69.24     42.63 o 
   1   9  12    20117.93    19685.29    581.54 o 
   2   9  12     2756.93     2720.39     83.97 o 
   3   9  12        1.02       41.34     17.08 o 
   4   9  12     4216.11     4135.23    121.73 o 
   5   9  12     1341.15     1511.06     71.89 o 
   6   9  12       92.14      123.34     19.96 o 
   7   9  12     2071.91     2162.64     76.95 o 
   8   9  12     2078.33     2056.24     69.76 o 
   9   9  12      523.40      549.39     31.82 o 
  10   9  12     1605.85     1735.13     62.52 o 
  11   9  12      105.62      133.62     24.31 o 
  12   9  12       17.27       39.50     25.19 o 
  13   9  12      274.78      432.49     37.60 o 
  14   9  12        7.53       52.19     28.02 o 
  15   9  12       21.34       13.72     29.02 o 
  16   9  12        0.85      -29.37     29.37 o 
  17   9  12      528.81      455.85     45.54 o 
  18   9  12       17.30      -32.00     33.60 o 
  19   9  12      184.64      139.44     41.19 o 
   0  10  12      101.65      112.26     36.76 o 
   1  10  12      162.04      142.72     25.65 o 
   2  10  12      527.44      509.54     31.97 o 
   3  10  12     1428.86     1400.38     57.36 o 
   4  10  12     8217.05     7958.80    242.73 o 
   5  10  12      118.93      164.96     21.50 o 
   6  10  12     9076.04     9140.99    258.31 o 
   7  10  12       71.77       56.52     21.75 o 
   8  10  12     3920.46     3902.48    118.50 o 
   9  10  12       86.39      158.27     40.80 o 
  10  10  12       65.70       81.64     24.07 o 
  11  10  12      137.69       92.45     35.81 o 
  12  10  12       77.33      150.21     29.78 o 
  13  10  12       90.58      173.66     30.69 o 
  14  10  12      802.06      821.87     48.69 o 
  15  10  12        0.67       20.25     29.14 o 
  16  10  12      547.15      661.24     50.78 o 
  17  10  12        0.61      -13.98     34.42 o 
  18  10  12      232.35      307.43     44.40 o 
  19  10  12        8.34       73.28     35.72 o 
   1  11  12     1031.67      923.24     54.48 o 
   2  11  12      110.00      104.98     26.53 o 
   3  11  12     1244.59     1256.02     54.51 o 
   4  11  12     1105.20     1110.47     49.93 o 
   5  11  12        2.58      -21.76     21.76 o 
   6  11  12      111.83       96.06     27.34 o 
   7  11  12     1460.04     1398.03     64.86 o 
   8  11  12      428.69      397.04     32.53 o 
   9  11  12       15.85       23.86     24.50 o 
  10  11  12      154.95      244.50     28.55 o 
  11  11  12       99.74      147.68     29.67 o 
  12  11  12      399.29      490.47     38.29 o 
  13  11  12        5.61      -26.73     26.73 o 
  14  11  12       31.13       36.40     30.33 o 
  15  11  12       15.56        9.46     31.51 o 
  16  11  12      158.89      124.17     36.54 o 
  17  11  12       11.83      -31.86     31.86 o 
  18  11  12      128.12       23.71    109.00 o 
   0  12  12     2864.80     2940.75    155.46 o 
   1  12  12     1255.88     1048.27     53.76 o 
   2  12  12     2744.94     2798.95    128.32 o 
   3  12  12     3916.68     3946.10    140.86 o 
   4  12  12     2641.13     2554.87     90.05 o 
   5  12  12     2689.67     2614.48     92.13 o 
   6  12  12     1497.09     1582.79     71.10 o 
   7  12  12        0.07        5.70     26.23 o 
   8  12  12     2423.71     2455.41     96.42 o 
   9  12  12      628.81      702.77     55.57 o 
  10  12  12     1624.55     1745.20     79.05 o 
  11  12  12      435.75      527.18     40.27 o 
  12  12  12      267.76      263.77     37.72 o 
  13  12  12       35.56       15.22     29.41 o 
  14  12  12        8.43       18.82     30.79 o 
  15  12  12      274.60      234.88     39.73 o 
  16  12  12        0.85      -24.80     31.11 o 
  17  12  12       31.34        0.00     86.56 o 
   1  13  12     1301.51     1387.55     66.67 o 
   2  13  12      312.15      216.75     32.41 o 
   3  13  12      371.15      374.20     36.27 o 
   4  13  12      478.38      466.32     39.77 o 
   5  13  12      885.37      910.65     53.98 o 
   6  13  12      278.91      398.32     53.41 o 
   7  13  12     1164.52     1264.62     75.03 o 
   8  13  12       29.30       19.02     27.63 o 
   9  13  12       64.14       37.06     28.78 o 
  10  13  12       53.24       51.09     32.97 o 
  11  13  12      718.98      780.51     48.64 o 
  12  13  12      296.49      331.23     41.27 o 
  13  13  12      110.35      141.99     37.44 o 
  14  13  12        2.04       -6.38     35.13 o 
  15  13  12       40.13      -20.70     33.70 o 
   0  14  12      497.60      409.36     57.32 o 
   1  14  12      221.21      168.88     32.62 o 
   2  14  12       39.15       12.64     29.30 o 
   3  14  12      620.44      595.04     45.74 o 
   4  14  12     1843.46     1832.28     81.90 o 
   5  14  12       40.07      107.97     36.70 o 
   6  14  12     3153.39     3290.75    137.86 o 
   7  14  12        5.68       19.67     28.23 o 
   8  14  12     2288.59     2376.50     91.48 o 
   9  14  12      141.73       69.84     31.22 o 
  10  14  12      764.05      786.67     53.71 o 
  11  14  12       87.10      145.92     34.19 o 
  12  14  12        2.90       -0.07     34.37 o 
  13  14  12       60.76       34.11     35.36 o 
  14  14  12       54.10       81.11     66.72 o 
   1  15  12       96.89       60.46     32.68 o 
   2  15  12      565.00      512.81     44.94 o 
   3  15  12      214.74      245.01     51.85 o 
   4  15  12      379.91      389.47     42.24 o 
   5  15  12       25.55       52.35     38.56 o 
   6  15  12       98.44       35.50     37.71 o 
   7  15  12       60.93      109.20     41.60 o 
   8  15  12      355.72      335.74     43.12 o 
   9  15  12        8.15       26.12     33.77 o 
  10  15  12     1705.86     1655.53     80.93 o 
  11  15  12      135.73       31.39     43.15 o 
  12  15  12      132.01       87.36     49.82 o 
  13  15  12        3.38      -65.13     65.13 o 
   0  16  12      518.87      471.06     64.89 o 
   1  16  12        0.61       39.22     33.99 o 
   2  16  12      286.20      288.19     42.24 o 
   3  16  12        8.71      -20.82     35.25 o 
   4  16  12      340.38      364.67     48.90 o 
   5  16  12      115.11       99.20     42.93 o 
   6  16  12      397.95      466.72     52.97 o 
   7  16  12       20.82       55.60     41.58 o 
   8  16  12      114.51       91.19     44.96 o 
   9  16  12        2.47      -27.00     40.64 o 
  10  16  12      267.46      165.51     71.59 o 
  11  16  12        5.50      -12.82     99.38 o 
   1  17  12        5.79       -0.98     36.65 o 
   2  17  12      172.06      133.34     38.72 o 
   3  17  12       13.00       40.27     38.06 o 
   4  17  12      228.60      319.58     50.65 o 
   5  17  12       14.16       20.71     42.46 o 
   6  17  12       22.60      -29.38     47.74 o 
   7  17  12       13.08      -57.71     86.56 o 
   8  17  12       20.83      -41.68     89.77 o 
   0  18  12     1478.31     1660.69    214.80 o 
   1  18  12       18.24      -13.83     75.92 o 
   2  18  12     1032.41     1122.09    176.33 o 
   1   1  13     1254.10     1215.02     37.04 o 
   2   1  13        0.26       18.15      9.83 o 
   3   1  13      764.38      706.02     23.70 o 
   4   1  13       16.18       55.40      8.38 o 
   5   1  13     5907.01     6008.39    159.15 o 
   6   1  13     1143.55     1136.16     76.60 o 
   7   1  13    10950.14    10201.78    266.13 o 
   8   1  13      614.60      726.18     37.49 o 
   9   1  13    14525.98    14123.22    415.49 o 
  10   1  13      104.98      176.01     20.30 o 
  11   1  13     7173.22     7157.95    216.45 o 
  12   1  13      243.31      223.31     33.93 o 
  13   1  13      309.57      309.64     27.13 o 
  14   1  13       86.20      105.54     24.03 o 
  15   1  13       18.91       22.89     23.15 o 
  16   1  13       73.37       41.87     25.03 o 
  17   1  13     1747.30     2017.90     75.05 o 
  18   1  13      200.02      113.74     35.15 o 
  19   1  13     2919.06     3168.68    122.56 o 
  20   1  13      116.60      140.34     55.04 o 
  21   1  13     1017.16     1090.08     74.25 o 
  22   1  13       13.19      176.33    121.83 o 
   0   2  13     4351.87     4777.87    169.92 o 
   1   2  13      129.30      208.33     12.44 o 
   2   2  13      427.11      523.29     36.70 o 
   3   2  13       26.24       12.60     10.13 o 
   4   2  13      147.04      135.82     12.62 o 
   5   2  13     7040.29     6924.24    182.54 o 
   6   2  13        3.73      179.96     23.26 o 
   7   2  13    12378.49    12072.58    333.68 o 
   8   2  13       35.00      212.73     31.66 o 
   9   2  13     1103.22     1059.38     44.17 o 
  10   2  13     2150.77     2055.72     71.51 o 
  11   2  13     3596.26     3544.58    113.64 o 
  12   2  13      122.99      105.07     19.67 o 
  13   2  13     9121.97     9009.75    254.54 o 
  14   2  13      171.06      212.44     34.08 o 
  15   2  13      301.46      354.83     31.11 o 
  16   2  13       22.48       25.31     25.01 o 
  17   2  13      283.27      248.87     31.21 o 
  18   2  13        0.52       36.27     33.90 o 
  19   2  13        3.11      -10.40     39.25 o 
  20   2  13       45.57      109.29     45.18 o 
  21   2  13      116.68      129.40     47.10 o 
   1   3  13       31.63       79.96      8.83 o 
   2   3  13     1835.82     1979.19     87.90 o 
   3   3  13    11612.62    11423.13    296.72 o 
   4   3  13     1471.23     1470.51     60.20 o 
   5   3  13    29995.50    28746.72    739.92 o 
   6   3  13     1402.90     1405.07     57.02 o 
   7   3  13    13921.75    13700.95    377.72 o 
   8   3  13       19.77      195.40     18.65 o 
   9   3  13      136.01      234.72     23.14 o 
  10   3  13      311.75      397.60     53.47 o 
  11   3  13     7542.44     7612.32    215.00 o 
  12   3  13       19.50        6.37     18.61 o 
  13   3  13       49.72       26.04     18.37 o 
  14   3  13       41.34       46.14     23.13 o 
  15   3  13     4215.41     4195.58    128.04 o 
  16   3  13      385.41      411.44     36.50 o 
  17   3  13     2647.74     2972.61    106.07 o 
  18   3  13       53.37       41.16     33.84 o 
  19   3  13      424.56      424.17     50.95 o 
  20   3  13        0.83        4.72     42.99 o 
  21   3  13      661.00      663.57     70.01 o 
   0   4  13       90.76       28.61     17.34 o 
   1   4  13     6841.31     6764.95    168.15 o 
   2   4  13      399.51      540.62     66.36 o 
   3   4  13    35675.65    34377.26    934.90 o 
   4   4  13     1408.39     1749.36     61.95 o 
   5   4  13     5634.06     5306.70    142.32 o 
   6   4  13     1029.88      973.53     42.11 o 
   7   4  13    16320.13    16062.55    441.33 o 
   8   4  13      925.58      886.53     52.10 o 
   9   4  13    28253.78    28541.30    779.82 o 
  10   4  13      970.71     1074.15    117.97 o 
  11   4  13     4712.44     4587.39    134.81 o 
  12   4  13        8.97       42.53     20.14 o 
  13   4  13     3525.26     3594.97    109.76 o 
  14   4  13        1.34       13.88     21.55 o 
  15   4  13     4198.72     4390.76    142.79 o 
  16   4  13       25.49       61.81     28.63 o 
  17   4  13      661.16      638.76     43.64 o 
  18   4  13      240.09      293.53     44.74 o 
  19   4  13       30.53       -6.09     35.69 o 
  20   4  13       28.97      -19.75     43.09 o 
  21   4  13      931.63     1077.20    123.41 o 
   1   5  13    39525.83    38084.43    973.02 o 
   2   5  13     2092.36     2104.43     65.07 o 
   3   5  13     9401.66     9407.76    245.68 o 
   4   5  13      157.69      220.57     33.68 o 
   5   5  13     1155.99     1199.54     51.28 o 
   6   5  13        3.30      126.35     16.12 o 
   7   5  13    15388.46    15251.98    419.81 o 
   8   5  13       13.41       48.39     17.23 o 
   9   5  13      587.13      527.44     28.53 o 
  10   5  13        2.61       64.64     20.87 o 
  11   5  13     5728.37     5924.58    182.55 o 
  12   5  13      157.94      369.31     53.51 o 
  13   5  13     5108.23     5376.83    158.35 o 
  14   5  13       96.20       95.63     24.14 o 
  15   5  13     1392.51     1383.30     60.69 o 
  16   5  13      233.23      162.15     30.30 o 
  17   5  13        6.06       27.50     29.08 o 
  18   5  13        8.91       -1.69     33.51 o 
  19   5  13       86.03       87.22     37.79 o 
  20   5  13       14.39       41.80     41.75 o 
  21   5  13      105.61      192.36    115.41 o 
   0   6  13       17.44       33.46     15.92 o 
   1   6  13       46.31      109.30     13.95 o 
   2   6  13     2039.07     1992.94     62.15 o 
   3   6  13     2178.47     2220.85     65.08 o 
   4   6  13      241.51      220.08     18.20 o 
   5   6  13    12246.09    12215.94    337.37 o 
   6   6  13       60.00      123.81     16.76 o 
   7   6  13     3931.83     3966.93    116.81 o 
   8   6  13       23.07      131.54     18.71 o 
   9   6  13       16.65       69.56     21.78 o 
  10   6  13       75.40       67.39     23.58 o 
  11   6  13      748.40      810.55     45.24 o 
  12   6  13       71.15      124.46     24.29 o 
  13   6  13      419.73      451.20     31.66 o 
  14   6  13       13.31       69.52     24.48 o 
  15   6  13       95.57      106.60     26.00 o 
  16   6  13        0.84      -24.97     24.97 o 
  17   6  13        3.48        3.40     29.87 o 
  18   6  13       17.11       45.08     35.42 o 
  19   6  13       49.48       60.17     37.88 o 
  20   6  13       49.55       67.80     47.23 o 
   1   7  13    20235.61    19579.95    506.41 o 
   2   7  13      175.22      207.31     27.87 o 
   3   7  13      102.55      106.29     17.87 o 
   4   7  13       57.23       44.97     15.65 o 
   5   7  13    12181.83    12112.25    316.29 o 
   6   7  13      588.01      547.86     26.29 o 
   7   7  13      272.41      267.86     22.33 o 
   8   7  13      177.76      279.02     28.65 o 
   9   7  13     3530.77     3865.42    116.08 o 
  10   7  13       50.87      164.66     40.88 o 
  11   7  13    10228.92    10436.67    312.69 o 
  12   7  13       43.64       -9.43     21.37 o 
  13   7  13     7911.94     8067.26    230.44 o 
  14   7  13      350.50      410.22     35.13 o 
  15   7  13      958.71     1048.50     49.68 o 
  16   7  13      287.87      369.33     33.91 o 
  17   7  13      124.35      120.57     30.44 o 
  18   7  13       66.83       73.27     41.02 o 
  19   7  13       43.20       29.38     40.48 o 
   0   8  13     4837.20     4924.61    200.93 o 
   1   8  13    15695.72    15340.88    423.57 o 
   2   8  13        1.59       67.97     17.00 o 
   3   8  13    15343.69    15502.46    427.82 o 
   4   8  13        0.43       52.36     16.92 o 
   5   8  13     1974.15     2008.26     65.75 o 
   6   8  13       25.48       23.45     16.25 o 
   7   8  13     3969.03     3790.54    113.80 o 
   8   8  13       46.33       37.47     20.72 o 
   9   8  13     5865.79     6026.05    174.19 o 
  10   8  13      111.55      124.47     22.40 o 
  11   8  13     1428.90     1542.18     62.06 o 
  12   8  13      119.78       79.08     23.73 o 
  13   8  13      195.68      168.31     27.02 o 
  14   8  13        1.93      -11.15     24.61 o 
  15   8  13      807.49      868.14     49.90 o 
  16   8  13       67.76       55.03     29.83 o 
  17   8  13       79.28      102.22     35.51 o 
  18   8  13        2.64      -15.64     38.25 o 
  19   8  13      232.90      204.38     49.98 o 
   1   9  13     4028.38     4009.39    138.71 o 
   2   9  13       80.36      128.13     24.69 o 
   3   9  13     1291.99     1234.73     46.78 o 
   4   9  13     1371.94     1316.09     49.20 o 
   5   9  13    14519.17    14640.39    406.02 o 
   6   9  13       84.62       82.84     21.90 o 
   7   9  13     7755.69     8303.05    235.36 o 
   8   9  13      236.93      214.78     24.21 o 
   9   9  13     1790.80     1825.00     65.04 o 
  10   9  13       46.58       16.29     20.93 o 
  11   9  13       80.20       76.53     23.44 o 
  12   9  13       44.79       21.58     29.78 o 
  13   9  13       10.19       47.89     31.42 o 
  14   9  13      394.38      375.49     36.20 o 
  15   9  13      596.03      591.66     43.19 o 
  16   9  13       70.29       18.50     31.01 o 
  17   9  13      461.12      542.66     47.96 o 
  18   9  13       17.96      -13.48     29.47 o 
  19   9  13      400.96      368.69    109.00 o 
   0  10  13       24.99       20.17     45.56 o 
   1  10  13      660.40      655.45     39.62 o 
   2  10  13      226.78      253.07     35.60 o 
   3  10  13       76.04       98.38     26.80 o 
   4  10  13     1208.71     1202.60     52.44 o 
   5  10  13       23.69        8.71     21.32 o 
   6  10  13       82.06      101.47     23.45 o 
   7  10  13      533.25      455.43     32.56 o 
   8  10  13        4.00       33.90     21.40 o 
   9  10  13      241.68      326.31     32.25 o 
  10  10  13       83.32       47.72     24.67 o 
  11  10  13      642.19      599.18     40.02 o 
  12  10  13      174.45      106.33     28.17 o 
  13  10  13      147.44       67.65     27.99 o 
  14  10  13       47.36       36.62     29.63 o 
  15  10  13       13.45      -29.14     29.14 o 
  16  10  13        1.97      -31.69     31.69 o 
  17  10  13       29.62      -13.16     32.11 o 
  18  10  13       21.20        3.14     35.68 o 
   1  11  13     3233.84     3269.70    119.27 o 
   2  11  13        4.89       34.97     25.28 o 
   3  11  13     4667.92     4610.72    159.86 o 
   4  11  13        8.55       88.76     23.91 o 
   5  11  13     2459.18     2479.62     87.47 o 
   6  11  13       97.46       30.97     24.82 o 
   7  11  13     2050.55     1981.30     81.63 o 
   8  11  13       68.21      123.47     31.06 o 
   9  11  13      490.36      532.25     45.40 o 
  10  11  13       26.25      143.28     26.49 o 
  11  11  13       56.27       16.70     26.92 o 
  12  11  13        5.49       29.54     33.51 o 
  13  11  13      123.04      125.38     31.42 o 
  14  11  13       29.01        5.79     30.08 o 
  15  11  13        0.47      -29.98     29.98 o 
  16  11  13        7.28      -33.15     33.15 o 
  17  11  13       80.47       78.10     47.20 o 
   0  12  13     1314.74     1294.60     87.56 o 
   1  12  13        0.22      -15.29     25.47 o 
   2  12  13        5.19       -0.74     24.93 o 
   3  12  13        9.15      -24.89     24.89 o 
   4  12  13      339.48      246.80     32.50 o 
   5  12  13      146.29      111.20     29.76 o 
   6  12  13      254.30      377.62     44.69 o 
   7  12  13      267.73      311.73     35.84 o 
   8  12  13       80.47      169.41     32.07 o 
   9  12  13       29.97       86.71     31.39 o 
  10  12  13       45.44       47.31     28.45 o 
  11  12  13       28.13       43.23     31.55 o 
  12  12  13      243.47      169.02     36.10 o 
  13  12  13       58.03       32.87     33.54 o 
  14  12  13       56.45       75.38     32.31 o 
  15  12  13      136.60      126.36     34.21 o 
  16  12  13       19.90      -33.37     33.37 o 
  17  12  13       13.54       32.06     96.18 o 
   1  13  13      917.34      946.47     53.55 o 
   2  13  13      104.17       72.62     29.60 o 
   3  13  13      784.59      773.62     48.80 o 
   4  13  13       47.46        8.03     28.24 o 
   5  13  13     3040.39     3103.38    129.46 o 
   6  13  13        2.13       41.12     35.23 o 
   7  13  13     3776.23     3861.95    141.35 o 
   8  13  13       99.68      165.31     34.31 o 
   9  13  13     1694.43     1690.92     72.96 o 
  10  13  13        4.82       -1.56     31.17 o 
  11  13  13      272.00      274.03     38.58 o 
  12  13  13        4.29      -32.35     32.35 o 
  13  13  13      268.54      295.78     41.52 o 
  14  13  13        0.53       31.61     35.02 o 
  15  13  13        4.28       -1.41     44.88 o 
   0  14  13       61.78       56.71     42.83 o 
   1  14  13       69.25       32.13     30.39 o 
   2  14  13       25.81       -0.79     29.19 o 
   3  14  13       11.41       22.14     31.40 o 
   4  14  13       70.69      133.08     33.28 o 
   5  14  13        8.52       40.15     35.58 o 
   6  14  13       30.68      101.32     38.89 o 
   7  14  13       20.58       -5.01     36.68 o 
   8  14  13       10.59       16.17     33.32 o 
   9  14  13      687.10      636.69     45.96 o 
  10  14  13       26.77       59.07     34.46 o 
  11  14  13      278.54      360.01     43.03 o 
  12  14  13       12.65       -4.00     34.18 o 
  13  14  13      115.39      117.19     39.26 o 
  14  14  13       97.23      136.93     69.29 o 
   1  15  13        9.14       22.73     33.30 o 
   2  15  13        3.44       88.09     34.81 o 
   3  15  13      759.98      821.15     54.39 o 
   4  15  13       23.97       91.81     39.45 o 
   5  15  13     1081.62     1147.62     71.86 o 
   6  15  13      196.86      136.80     42.46 o 
   7  15  13     2326.12     2458.21    116.33 o 
   8  15  13        0.85       38.44     36.66 o 
   9  15  13      465.92      514.57     48.45 o 
  10  15  13       13.58       93.58     40.17 o 
  11  15  13      332.51      339.74     46.65 o 
  12  15  13       46.75      131.40     99.00 o 
   0  16  13       15.90       58.06     51.05 o 
   1  16  13      187.28      227.31     40.64 o 
   2  16  13        7.82       51.71     36.78 o 
   3  16  13     2200.84     2188.54     98.51 o 
   4  16  13       89.05       90.92     42.30 o 
   5  16  13      474.46      531.73     55.45 o 
   6  16  13      247.98      262.32     48.38 o 
   7  16  13       48.87       77.72     43.85 o 
   8  16  13       39.61      156.10     45.86 o 
   9  16  13      786.17      883.29    182.74 o 
  10  16  13        0.11      -86.56     89.77 o 
   1  17  13     2178.40     2237.50    101.11 o 
   2  17  13       49.44       93.83     39.86 o 
   3  17  13      613.75      563.07     57.25 o 
   4  17  13      197.23      116.30     43.53 o 
   5  17  13        2.40       40.38     50.38 o 
   6  17  13        1.85      109.00     99.38 o 
   7  17  13      403.44      535.40    128.24 o 
   0  18  13       69.88       41.68    112.21 o 
   1  18  13       12.63       -3.21    105.80 o 
   2  18  13        1.13      -28.85    102.59 o 
   0   0  14    11951.02    11154.92    500.12 o 
   1   0  14       40.96       72.68     13.90 o 
   2   0  14     8027.57     8154.29    448.67 o 
   3   0  14      846.77      821.79     67.43 o 
   4   0  14      161.65      384.18     98.41 o 
   5   0  14     1614.56     1592.00     81.29 o 
   6   0  14      858.93      773.29     41.10 o 
   7   0  14      194.48      169.03     17.18 o 
   8   0  14     7728.12     7376.70    338.03 o 
   9   0  14     6040.42     5877.31    275.07 o 
  10   0  14    23849.79    23802.56   1062.11 o 
  11   0  14      692.48      648.64     56.06 o 
  12   0  14     5826.01     5670.54    268.94 o 
  13   0  14       24.35      -11.91     29.16 o 
  14   0  14     1564.64     1465.94     86.07 o 
  15   0  14     3410.94     3446.53    153.80 o 
  16   0  14      206.78      191.56     41.08 o 
  17   0  14     3689.61     3920.43    173.87 o 
  18   0  14      496.43      521.08     57.19 o 
  19   0  14     1683.68     1573.02    111.63 o 
  20   0  14     2874.61     2767.99    172.75 o 
  21   0  14       65.01      165.19     62.47 o 
   1   1  14       54.50      118.20     10.88 o 
   2   1  14      980.63      918.70     49.47 o 
   3   1  14      231.19      333.20     23.48 o 
   4   1  14      134.48      181.78     14.75 o 
   5   1  14      766.63      811.82     53.05 o 
   6   1  14     5675.44     5708.29    150.97 o 
   7   1  14      139.78      163.54     14.14 o 
   8   1  14     4716.84     4631.03    141.67 o 
   9   1  14       73.93       89.50     17.23 o 
  10   1  14     1035.59     1078.08     50.78 o 
  11   1  14      110.49      104.18     25.08 o 
  12   1  14     3348.14     3155.37    104.52 o 
  13   1  14     3905.44     3904.40    118.84 o 
  14   1  14     1897.00     1938.47     69.80 o 
  15   1  14      806.00      843.25     43.87 o 
  16   1  14       77.14       69.78     27.46 o 
  17   1  14       21.37       65.71     28.62 o 
  18   1  14     1083.86      970.32     51.23 o 
  19   1  14      969.47     1035.68     62.72 o 
  20   1  14        4.42        3.04     42.02 o 
  21   1  14      150.68      112.12     66.58 o 
  22   1  14       15.65       99.38    112.21 o 
   0   2  14     1393.48     1433.46     58.21 o 
   1   2  14     1204.88     1545.14     61.34 o 
   2   2  14       33.41       -0.74      9.54 o 
   3   2  14      111.78       64.40     11.83 o 
   4   2  14    12688.95    11843.66    308.11 o 
   5   2  14      414.45      567.75     49.40 o 
   6   2  14    24305.53    24029.45    619.59 o 
   7   2  14       51.19      163.96     18.33 o 
   8   2  14    14503.44    14060.52    413.38 o 
   9   2  14      553.40      549.00     31.17 o 
  10   2  14      108.33       77.11     18.89 o 
  11   2  14      450.39      402.63     32.05 o 
  12   2  14       46.27       91.17     23.41 o 
  13   2  14      446.40      501.96     32.03 o 
  14   2  14      533.09      498.46     33.28 o 
  15   2  14      973.44      979.37     46.59 o 
  16   2  14     2697.49     2805.96     93.47 o 
  17   2  14       88.45       76.84     29.29 o 
  18   2  14     3250.79     3267.20    115.93 o 
  19   2  14       81.09      112.47     41.52 o 
  20   2  14      813.09      817.85     65.24 o 
  21   2  14       70.51       34.23     80.45 o 
   1   3  14       31.85       76.64     15.75 o 
   2   3  14     1463.53     1309.99     83.35 o 
   3   3  14      101.09      243.17     16.64 o 
   4   3  14     8773.22     8511.93    223.60 o 
   5   3  14      419.46      313.08     19.04 o 
   6   3  14     1389.22     1564.69    111.92 o 
   7   3  14     3269.84     3347.05    119.96 o 
   8   3  14       39.51      137.86     17.94 o 
   9   3  14       20.22       16.52     18.28 o 
  10   3  14     2276.42     2200.35     76.39 o 
  11   3  14     1261.33     1230.75     51.39 o 
  12   3  14      771.53      702.42     35.48 o 
  13   3  14     3661.44     3545.66    109.62 o 
  14   3  14      807.73      884.31     43.59 o 
  15   3  14      869.50      935.15     70.43 o 
  16   3  14      707.77      760.18     45.70 o 
  17   3  14       14.79       53.60     30.71 o 
  18   3  14       21.74        0.28     31.59 o 
  19   3  14      729.05      759.81     55.70 o 
  20   3  14       93.12       96.19     44.60 o 
  21   3  14      443.02      473.78     94.06 o 
   0   4  14     2504.66     2315.84     87.54 o 
   1   4  14     1858.34     1836.55     50.69 o 
   2   4  14    11411.79    11668.97    302.17 o 
   3   4  14      227.03      331.38     24.13 o 
   4   4  14     9004.53     9283.20    348.04 o 
   5   4  14      435.28      503.99     34.28 o 
   6   4  14     5483.10     5265.40    141.70 o 
   7   4  14      203.23      215.45     19.25 o 
   8   4  14     1337.92     1492.61     92.68 o 
   9   4  14     1227.90     1528.01    111.93 o 
  10   4  14        2.47      115.32     21.99 o 
  11   4  14     3085.61     3201.06     98.67 o 
  12   4  14     1295.92     1288.08     55.28 o 
  13   4  14      253.36      258.69     26.86 o 
  14   4  14     2288.71     2261.52     82.49 o 
  15   4  14      891.23      973.70     50.89 o 
  16   4  14     1604.52     1657.91     71.12 o 
  17   4  14      753.14      749.58     47.47 o 
  18   4  14      558.68      514.29     52.37 o 
  19   4  14      194.20      181.42     41.66 o 
  20   4  14       13.78       74.60     43.48 o 
  21   4  14       73.30        3.21    112.21 o 
   1   5  14     1406.79     1415.67     47.16 o 
   2   5  14    11630.58    11488.34    317.93 o 
   3   5  14      676.90      647.39     39.65 o 
   4   5  14     5222.18     5350.53    143.95 o 
   5   5  14     4816.30     5307.56    196.27 o 
   6   5  14     4287.95     4505.23    124.46 o 
   7   5  14      171.28      214.01     20.50 o 
   8   5  14    14679.99    14402.63    397.41 o 
   9   5  14      182.32      105.91     21.03 o 
  10   5  14     1154.76     1224.96     51.30 o 
  11   5  14       18.03      131.90     24.70 o 
  12   5  14     1773.03     1982.33     74.32 o 
  13   5  14       23.63       53.44     23.63 o 
  14   5  14     3216.38     3318.94    104.91 o 
  15   5  14      767.05      644.30     42.50 o 
  16   5  14     1353.18     1229.91     63.87 o 
  17   5  14        0.11       21.94     30.41 o 
  18   5  14        0.08       13.84     35.38 o 
  19   5  14       61.37       69.21     38.38 o 
  20   5  14      129.42      171.93     47.20 o 
  21   5  14       87.66       25.65    105.80 o 
   0   6  14    56171.00    54927.86   2117.88 o 
   1   6  14     2137.20     2330.67     87.02 o 
   2   6  14    16141.77    15806.92    464.73 o 
   3   6  14     3411.43     3208.53    102.18 o 
   4   6  14     2597.95     2562.92     74.01 o 
   5   6  14      128.81      148.83     24.86 o 
   6   6  14     8736.44     8634.98    241.90 o 
   7   6  14      955.40      985.88     69.97 o 
   8   6  14        3.04       48.37     17.92 o 
   9   6  14     1672.41     1597.51     56.98 o 
  10   6  14     7054.86     7007.29    212.47 o 
  11   6  14       52.78       66.64     25.08 o 
  12   6  14     9164.69     9201.89    299.39 o 
  13   6  14       63.46       63.43     24.40 o 
  14   6  14     2987.93     2765.47     91.45 o 
  15   6  14       44.83        4.15     24.06 o 
  16   6  14      137.82       79.87     30.65 o 
  17   6  14      252.03      269.99     37.58 o 
  18   6  14      274.83      342.14     67.01 o 
  19   6  14       34.54       48.46     38.76 o 
   1   7  14     1270.01     1403.04     49.17 o 
   2   7  14    10153.17     9767.56    272.99 o 
   3   7  14     1604.39     1611.02    103.91 o 
   4   7  14    11813.78    11850.84    329.40 o 
   5   7  14      594.67      622.96     28.75 o 
   6   7  14      131.25      110.25     18.72 o 
   7   7  14       79.09      108.77     23.17 o 
   8   7  14     4592.39     4511.64    132.23 o 
   9   7  14        6.79      106.21     21.58 o 
  10   7  14     3445.80     3396.61    112.10 o 
  11   7  14       75.28       67.70     23.96 o 
  12   7  14       22.58      -10.93     23.07 o 
  13   7  14       58.31        0.34     22.49 o 
  14   7  14     1403.82     1400.00     58.21 o 
  15   7  14        8.43       31.17     26.03 o 
  16   7  14      495.90      471.44     36.60 o 
  17   7  14        3.23       36.31     32.17 o 
  18   7  14        6.80       39.34     40.48 o 
  19   7  14       26.54      -16.38     46.20 o 
   0   8  14        2.21       49.82     22.13 o 
   1   8  14       11.40      -15.79     16.99 o 
   2   8  14        0.80       20.65     17.91 o 
   3   8  14     3696.88     3608.06    107.68 o 
   4   8  14     2448.60     2430.79     76.91 o 
   5   8  14     1842.78     1843.15     94.06 o 
   6   8  14     2903.23     2891.84     89.69 o 
   7   8  14        0.58        8.80     19.42 o 
   8   8  14     3667.51     3657.25    110.71 o 
   9   8  14        1.55       14.98     20.55 o 
  10   8  14     2442.34     2326.31     83.00 o 
  11   8  14      473.72      510.95     42.75 o 
  12   8  14     1455.40     1546.67     62.56 o 
  13   8  14       82.04      102.16     26.39 o 
  14   8  14      292.38      239.15     29.84 o 
  15   8  14       96.64       82.69     29.78 o 
  16   8  14      459.54      410.50     39.68 o 
  17   8  14      174.29      175.17     42.53 o 
  18   8  14      241.23      233.07     46.80 o 
  19   8  14       89.46      137.86     96.18 o 
  20   8  14       10.77       12.82    105.80 o 
   1   9  14     6922.09     6976.60    232.24 o 
   2   9  14      467.07      428.49     32.79 o 
   3   9  14      722.59      715.27     33.96 o 
   4   9  14      144.89      157.53     20.90 o 
   5   9  14     1215.96     1225.87     54.38 o 
   6   9  14      370.31      389.05     30.54 o 
   7   9  14      690.02      838.29     45.45 o 
   8   9  14     1504.98     1509.73     60.79 o 
   9   9  14      186.31      192.53     35.01 o 
  10   9  14      379.71      364.61     38.75 o 
  11   9  14      192.62      202.66     28.15 o 
  12   9  14       10.42        2.57     23.52 o 
  13   9  14        7.39       -3.81     26.94 o 
  14   9  14        3.96       26.10     28.43 o 
  15   9  14      130.71      107.41     31.88 o 
  16   9  14      129.29      121.18     32.70 o 
  17   9  14      503.31      450.00     43.70 o 
  18   9  14      268.25      242.37     51.19 o 
  19   9  14        5.14      166.71    102.59 o 
   0  10  14      543.82      506.11     52.29 o 
   1  10  14      436.15      433.50     34.99 o 
   2  10  14      725.01      717.11     47.79 o 
   3  10  14     1826.47     1854.13    112.79 o 
   4  10  14     4367.99     4361.74    152.19 o 
   5  10  14     1509.11     1600.49     63.87 o 
   6  10  14     6188.11     6046.25    187.87 o 
   7  10  14       49.23       53.18     23.01 o 
   8  10  14      587.68      582.95     36.70 o 
   9  10  14      211.71      224.64     26.87 o 
  10  10  14       26.48       -6.39     23.63 o 
  11  10  14        1.79      -21.01     24.95 o 
  12  10  14       26.50       24.38     26.36 o 
  13  10  14       17.78       45.60     28.83 o 
  14  10  14      226.26      189.21     33.87 o 
  15  10  14       39.51       11.64     30.80 o 
  16  10  14      293.87      381.20     40.70 o 
  17  10  14        9.69      -16.52     31.92 o 
  18  10  14       62.87      109.00     99.38 o 
   1  11  14      732.58      661.34     42.62 o 
   2  11  14      598.03      580.73     40.51 o 
   3  11  14      714.58      728.74     44.85 o 
   4  11  14      240.11      288.09     31.92 o 
   5  11  14       32.26       39.98     29.69 o 
   6  11  14        0.31      -22.16     22.16 o 
   7  11  14       80.63      110.69     28.71 o 
   8  11  14      215.11      186.47     38.47 o 
   9  11  14      355.47      347.99     39.84 o 
  10  11  14      278.12      283.81     32.11 o 
  11  11  14       52.10       35.60     27.41 o 
  12  11  14       97.16       83.62     30.34 o 
  13  11  14        3.40      -17.62     28.57 o 
  14  11  14       25.98      -29.06     29.52 o 
  15  11  14        0.87      -17.84     30.91 o 
  16  11  14      271.44      241.39     40.62 o 
  17  11  14       10.65       16.77     48.09 o 
   0  12  14     4825.32     4759.04    235.60 o 
   1  12  14      670.69      775.46     47.76 o 
   2  12  14     2672.31     2781.24    106.00 o 
   3  12  14     2643.37     2758.78    104.87 o 
   4  12  14     1287.95     1238.73     62.07 o 
   5  12  14     1400.11     1341.10     71.89 o 
   6  12  14      385.64      395.76     43.20 o 
   7  12  14        2.35       20.51     31.77 o 
   8  12  14      883.74      802.42     50.95 o 
   9  12  14      213.57      281.08     45.01 o 
  10  12  14      550.69      582.07     52.29 o 
  11  12  14      521.33      494.56     44.49 o 
  12  12  14      109.94       91.12     34.56 o 
  13  12  14        1.92       -1.75     33.16 o 
  14  12  14        8.03      -17.70     33.84 o 
  15  12  14      101.20       99.69     36.33 o 
  16  12  14       17.34      -33.79     48.09 o 
   1  13  14     1799.52     1846.18     81.27 o 
   2  13  14      325.31      334.80     36.81 o 
   3  13  14       34.17        3.37     27.95 o 
   4  13  14     1313.91     1246.95     63.94 o 
   5  13  14      377.80      298.94     40.33 o 
   6  13  14        2.51        7.60     34.59 o 
   7  13  14     1711.29     1871.47    127.84 o 
   8  13  14      243.68      297.95     43.89 o 
   9  13  14       33.64       26.92     30.07 o 
  10  13  14       54.33       34.20     30.48 o 
  11  13  14       15.39       31.08     33.62 o 
  12  13  14        6.28       23.22     35.05 o 
  13  13  14        0.11        3.06     33.44 o 
  14  13  14      113.52      117.41     36.52 o 
  15  13  14        1.09        6.41     99.38 o 
   0  14  14      291.62      283.34     51.05 o 
   1  14  14       23.88       61.93     32.18 o 
   2  14  14      397.78      414.29     40.42 o 
   3  14  14      108.09      112.29     33.75 o 
   4  14  14     1703.36     1646.90     86.07 o 
   5  14  14       10.61       53.76     35.94 o 
   6  14  14     2410.84     2692.66    122.18 o 
   7  14  14      228.49      207.94     43.30 o 
   8  14  14     2493.44     2525.45    104.64 o 
   9  14  14        6.66       66.91     36.16 o 
  10  14  14      371.33      502.28     52.16 o 
  11  14  14       86.26      148.20     40.70 o 
  12  14  14      102.24       33.34     34.61 o 
  13  14  14       28.54       -4.33     51.09 o 
   1  15  14      103.47      130.14     35.36 o 
   2  15  14      717.66      639.01     49.55 o 
   3  15  14        0.75       54.74     34.92 o 
   4  15  14      909.69      824.12     61.57 o 
   5  15  14        7.69       55.79     39.87 o 
   6  15  14      208.05      207.60     43.69 o 
   7  15  14      143.87      218.52     40.78 o 
   8  15  14      388.04      440.60     47.21 o 
   9  15  14      403.68      485.73     48.04 o 
  10  15  14      669.90      674.17     65.63 o 
  11  15  14        1.64      -15.64     61.62 o 
  12  15  14       71.02      -80.15     80.15 o 
   0  16  14     1088.28     1000.95     88.73 o 
   1  16  14      140.47      135.89     39.22 o 
   2  16  14      550.10      537.34     50.11 o 
   3  16  14       81.56      179.20     44.76 o 
   4  16  14      578.20      572.99     57.07 o 
   5  16  14      408.93      361.70     50.76 o 
   6  16  14      304.10      370.28     52.28 o 
   7  16  14      384.61      496.53     56.21 o 
   8  16  14      149.31      106.06     45.91 o 
   9  16  14        3.43       54.50     89.77 o 
  10  16  14      146.44      349.45    128.24 o 
   1  17  14       39.36       98.52     40.07 o 
   2  17  14       61.81       51.44     38.11 o 
   3  17  14       28.09       66.96     43.02 o 
   4  17  14      420.24      423.20     90.59 o 
   5  17  14       23.39        0.00     96.18 o 
   1  18  14        0.01       35.27    102.59 o 
   1   1  15    11020.38    10844.12    266.38 o 
   2   1  15     1004.83     1055.39     34.09 o 
   3   1  15     6256.55     5839.30    218.19 o 
   4   1  15     2874.98     2757.28     77.92 o 
   5   1  15     1566.05     1668.00     93.55 o 
   6   1  15        2.47       53.91     12.74 o 
   7   1  15     3611.52     3686.05    108.28 o 
   8   1  15      888.89      717.53     38.57 o 
   9   1  15     5128.87     5079.93    180.17 o 
  10   1  15     5161.01     4863.93    164.41 o 
  11   1  15     4743.48     4741.88    161.59 o 
  12   1  15      232.99      206.42     28.27 o 
  13   1  15     2387.85     2488.73     82.27 o 
  14   1  15      450.68      434.86     32.95 o 
  15   1  15      117.53       97.98     26.86 o 
  16   1  15     5683.68     5873.92    174.24 o 
  17   1  15      389.08      378.05     35.76 o 
  18   1  15      503.67      556.23     41.68 o 
  19   1  15      113.38      141.30     41.64 o 
  20   1  15        0.25      -43.07     43.86 o 
  21   1  15       50.23      211.59    118.62 o 
   0   2  15      198.76      480.11     37.91 o 
   1   2  15      867.76     2180.37     77.71 o 
   2   2  15      218.55      255.20     20.48 o 
   3   2  15     2467.17     2294.27     65.65 o 
   4   2  15      158.73      135.41     14.82 o 
   5   2  15       21.65      218.15     16.79 o 
   6   2  15     3113.88     3093.87     86.46 o 
   7   2  15     1887.57     2261.31    133.12 o 
   8   2  15     3868.92     3693.84    116.91 o 
   9   2  15     3268.35     3093.41    126.23 o 
  10   2  15     1681.83     1604.84     66.61 o 
  11   2  15      216.18      176.72     27.03 o 
  12   2  15     7139.66     7237.43    239.84 o 
  13   2  15     2794.51     2682.02     87.53 o 
  14   2  15     5528.06     5420.88    159.93 o 
  15   2  15      485.74      481.84     35.90 o 
  16   2  15      506.17      481.22     36.22 o 
  17   2  15       72.68       85.77     31.68 o 
  18   2  15     1733.34     1712.72     76.14 o 
  19   2  15       29.06      -32.03     36.65 o 
  20   2  15     2043.80     1990.33    103.19 o 
  21   2  15       99.82      181.14     81.23 o 
   1   3  15       70.30      208.73     33.56 o 
   2   3  15       34.64      185.82     15.90 o 
   3   3  15     5845.64     6487.22    263.74 o 
   4   3  15       50.03      122.70     15.35 o 
   5   3  15    18924.16    19112.74    494.23 o 
   6   3  15       10.28      116.09     17.09 o 
   7   3  15     9912.90    10190.10    283.10 o 
   8   3  15      687.17      714.41     59.05 o 
   9   3  15     1548.14     1514.00     57.12 o 
  10   3  15     2205.78     2014.27     71.55 o 
  11   3  15       28.55      -22.06     22.06 o 
  12   3  15     2003.20     1999.68     75.59 o 
  13   3  15      213.37      226.04     28.42 o 
  14   3  15      401.13      352.67     30.61 o 
  15   3  15     4523.64     4506.33    146.73 o 
  16   3  15     1740.70     1562.39     68.86 o 
  17   3  15      688.59      757.66     58.77 o 
  18   3  15      402.45      401.87     42.20 o 
  19   3  15      321.93      218.67     43.35 o 
  20   3  15        6.87       11.62     44.44 o 
   0   4  15     7940.16     7605.63    267.63 o 
   1   4  15     2195.04     2152.91     62.44 o 
   2   4  15       30.85      112.87     14.86 o 
   3   4  15     6553.98     6691.91    178.00 o 
   4   4  15      417.66      507.17     27.73 o 
   5   4  15     1913.48     1974.02     59.76 o 
   6   4  15      293.57      242.94     24.99 o 
   7   4  15     1684.14     1559.19     53.70 o 
   8   4  15      299.46      261.44     26.07 o 
   9   4  15     7865.27     7655.29    231.34 o 
  10   4  15       10.29       15.60     19.90 o 
  11   4  15        0.87        1.33     20.71 o 
  12   4  15       48.19      -11.00     20.42 o 
  13   4  15     1139.21     1063.63     61.41 o 
  14   4  15      243.90      320.46     32.44 o 
  15   4  15      708.76      724.50     71.42 o 
  16   4  15       19.99       58.85     30.75 o 
  17   4  15       75.48       81.61     32.32 o 
  18   4  15        5.02       21.43     33.48 o 
  19   4  15      294.80      355.98     51.36 o 
  20   4  15       74.91        4.58     43.54 o 
  21   4  15       50.88      -19.24    109.00 o 
   1   5  15     8654.19     8516.37    224.05 o 
   2   5  15      136.21      230.01     19.44 o 
   3   5  15     6250.21     6414.27    193.42 o 
   4   5  15       29.54       49.59     14.25 o 
   5   5  15      387.99      434.31     33.33 o 
   6   5  15        5.56       34.91     16.70 o 
   7   5  15       38.33        7.36     16.25 o 
   8   5  15     2101.91     1888.09     62.69 o 
   9   5  15     1338.06     1200.74     50.78 o 
  10   5  15      578.14      524.78     41.26 o 
  11   5  15     4699.74     4627.88    146.49 o 
  12   5  15      486.74      399.33     31.88 o 
  13   5  15     2749.66     2827.28     91.71 o 
  14   5  15      199.40      182.83     30.54 o 
  15   5  15      136.08       85.67     30.09 o 
  16   5  15      381.13      359.44     40.70 o 
  17   5  15      196.78      110.13     32.64 o 
  18   5  15     1258.83     1288.81     71.03 o 
  19   5  15      220.15      213.73     42.95 o 
  20   5  15        8.43      134.65    128.24 o 
   0   6  15      186.47      105.67     24.14 o 
   1   6  15      611.18      718.82     88.61 o 
   2   6  15     3664.52     3299.87    104.73 o 
   3   6  15       23.75        5.87     14.48 o 
   4   6  15     1081.89     1011.00     37.39 o 
   5   6  15     1209.73     1197.35     54.98 o 
   6   6  15      442.01      428.29     27.49 o 
   7   6  15      190.41      182.74     20.90 o 
   8   6  15      359.61      371.24     30.90 o 
   9   6  15     1669.41     1504.98     59.63 o 
  10   6  15      447.47      447.95     31.78 o 
  11   6  15       48.58       28.62     22.33 o 
  12   6  15      148.60      170.26     29.56 o 
  13   6  15       57.02       77.29     25.68 o 
  14   6  15      868.21      835.24     43.10 o 
  15   6  15      291.98      173.00     31.83 o 
  16   6  15       63.50       79.49     31.54 o 
  17   6  15      200.10      160.78     35.54 o 
  18   6  15      177.14      180.43     40.76 o 
  19   6  15       17.81       88.98     39.07 o 
  20   6  15      200.49      211.59    105.80 o 
   1   7  15    12565.16    12718.28    352.19 o 
   2   7  15    12651.12    12305.72    367.17 o 
   3   7  15       25.69       38.50     16.23 o 
   4   7  15     3302.21     3399.12    101.91 o 
   5   7  15      159.84      161.79     17.73 o 
   6   7  15      680.66      716.61     41.34 o 
   7   7  15      741.40      618.12     34.60 o 
   8   7  15      896.66      826.08     38.30 o 
   9   7  15     2556.45     2716.63     85.89 o 
  10   7  15      232.93      255.23     27.46 o 
  11   7  15     2147.72     2105.55     77.65 o 
  12   7  15       18.18       20.35     24.64 o 
  13   7  15      998.12      885.68     44.69 o 
  14   7  15       15.52       16.00     24.30 o 
  15   7  15      602.11      574.85     43.06 o 
  16   7  15       23.40       74.53     32.44 o 
  17   7  15      394.26      458.97     42.90 o 
  18   7  15      429.45      439.11     51.85 o 
  19   7  15      228.14      246.48     61.45 o 
  20   7  15       65.81      125.03    112.21 o 
   0   8  15     5346.29     5387.77    257.23 o 
   1   8  15      246.06      220.00     25.36 o 
   2   8  15     1472.33     1504.88     58.72 o 
   3   8  15     1464.33     1395.50     55.10 o 
   4   8  15      153.79      156.05     19.55 o 
   5   8  15      206.18      199.94     21.59 o 
   6   8  15     2259.24     2227.11     73.58 o 
   7   8  15     1271.64     1292.88     50.76 o 
   8   8  15      139.76      110.93     21.70 o 
   9   8  15      278.85      339.66     27.30 o 
  10   8  15      208.92      196.51     26.52 o 
  11   8  15      326.08      310.68     31.35 o 
  12   8  15      250.47      202.59     29.95 o 
  13   8  15      320.44      349.47     40.90 o 
  14   8  15       13.76       48.91     26.69 o 
  15   8  15      101.22      148.10     29.56 o 
  16   8  15        1.57        1.14     34.64 o 
  17   8  15       93.52       52.44     37.59 o 
  18   8  15        4.72       51.35     43.22 o 
  19   8  15        3.29      -83.36     83.36 o 
   1   9  15      271.99      258.15     29.64 o 
   2   9  15       27.83       73.37     23.73 o 
   3   9  15     3536.36     3499.26    124.73 o 
   4   9  15      637.47      647.31     36.14 o 
   5   9  15     6819.11     6841.39    195.79 o 
   6   9  15      950.89      956.00     45.53 o 
   7   9  15     2998.70     2989.51     93.85 o 
   8   9  15      490.83      452.86     31.93 o 
   9   9  15      206.01      177.27     24.78 o 
  10   9  15        0.57      -22.74     22.74 o 
  11   9  15       46.10       31.97     25.45 o 
  12   9  15      181.24      213.93     28.33 o 
  13   9  15      449.81      476.83     38.96 o 
  14   9  15      217.13      338.98     37.37 o 
  15   9  15      604.15      650.24     46.10 o 
  16   9  15        0.89      -27.07     27.07 o 
  17   9  15     1212.59     1344.56     79.36 o 
  18   9  15       12.29      102.59     65.74 o 
   0  10  15    13579.06    13408.86    616.15 o 
   1  10  15      472.43      481.46     37.04 o 
   2  10  15     2455.30     2624.10     99.21 o 
   3  10  15      983.58      950.57     50.37 o 
   4  10  15       23.70      -24.14     24.20 o 
   5  10  15      125.81       97.06     29.23 o 
   6  10  15     3587.05     3474.04    125.07 o 
   7  10  15       38.00       32.42     22.10 o 
   8  10  15     1833.18     1847.88     71.87 o 
   9  10  15      400.06      387.63     30.87 o 
  10  10  15      106.78       98.09     29.45 o 
  11  10  15       74.08       67.55     28.51 o 
  12  10  15      750.42      782.46     47.02 o 
  13  10  15      460.05      571.21     55.94 o 
  14  10  15      270.05      246.46     35.32 o 
  15  10  15       45.31       22.73     30.85 o 
  16  10  15      126.56      103.12     38.67 o 
  17  10  15       28.22      106.82     52.98 o 
   1  11  15     5526.49     5499.53    188.64 o 
   2  11  15     5798.56     5705.87    194.75 o 
   3  11  15     1647.32     1711.51     74.46 o 
   4  11  15     6819.87     7081.94    238.59 o 
   5  11  15        4.38       -0.43     28.77 o 
   6  11  15      534.46      495.96     43.26 o 
   7  11  15        1.50       -6.14     34.33 o 
   8  11  15     1382.68     1357.83     65.93 o 
   9  11  15      558.50      614.70     79.42 o 
  10  11  15     2380.90     2459.14    107.14 o 
  11  11  15     1695.71     1766.11    137.22 o 
  12  11  15       73.07       35.18     30.00 o 
  13  11  15     1148.53     1171.13     59.44 o 
  14  11  15      127.73      153.43     34.24 o 
  15  11  15      937.43     1015.90     83.18 o 
  16  11  15       22.83       61.85     35.24 o 
  17  11  15        1.05       76.94     96.18 o 
   0  12  15      708.19      708.32     65.95 o 
   1  12  15       82.96       58.61     28.00 o 
   2  12  15      418.65      436.86     55.20 o 
   3  12  15       58.52      145.11     30.58 o 
   4  12  15      367.11      395.44     46.52 o 
   5  12  15      653.62      666.38     51.50 o 
   6  12  15     1560.88     1726.43     86.50 o 
   7  12  15      380.85      339.29     42.46 o 
   8  12  15      237.12      255.38     41.60 o 
   9  12  15      515.57      584.50     49.82 o 
  10  12  15      114.73      152.23     38.70 o 
  11  12  15      570.63      614.50     48.47 o 
  12  12  15       59.50        6.30     33.55 o 
  13  12  15        7.97      -23.04     33.73 o 
  14  12  15      329.22      368.96     43.60 o 
  15  12  15      113.12       65.77     45.06 o 
   1  13  15      822.10      878.63     53.26 o 
   2  13  15        9.76       -9.76     28.95 o 
   3  13  15      656.09      638.72     46.07 o 
   4  13  15       52.51       23.15     32.63 o 
   5  13  15      982.28      879.98     60.70 o 
   6  13  15       47.39       97.56     38.12 o 
   7  13  15     1599.87     1509.52     82.73 o 
   8  13  15      232.56      206.63     43.63 o 
   9  13  15      569.39      588.89     53.44 o 
  10  13  15      305.32      301.69     44.76 o 
  11  13  15      267.53      268.29     45.97 o 
  12  13  15      912.99      965.27     60.42 o 
  13  13  15       57.68      124.65     37.69 o 
  14  13  15      101.54      114.86     65.87 o 
  15  13  15       25.18       28.85    105.80 o 
   0  14  15     1342.95     1460.62    101.11 o 
   1  14  15      330.03      338.89     39.48 o 
   2  14  15     1157.90     1038.84     59.84 o 
   3  14  15       70.35      106.48     34.41 o 
   4  14  15      440.88      428.53     47.13 o 
   5  14  15       63.85       88.49     39.24 o 
   6  14  15      748.19      637.05     56.89 o 
   7  14  15       40.97       40.85     38.49 o 
   8  14  15      926.69      990.55     68.44 o 
   9  14  15      218.97      144.75     39.08 o 
  10  14  15      857.62      908.30     66.17 o 
  11  14  15       22.25       36.65     38.95 o 
  12  14  15        5.50       10.93     44.31 o 
  13  14  15       21.33       35.27    105.80 o 
   1  15  15       56.89       -3.69     33.86 o 
   2  15  15     1117.44     1137.66     66.01 o 
   3  15  15      581.63      574.76     60.50 o 
   4  15  15     1175.02     1280.54     80.61 o 
   5  15  15     1890.88     2084.74    105.13 o 
   6  15  15      524.57      486.39     54.09 o 
   7  15  15      728.26      671.27     59.68 o 
   8  15  15       85.41       35.08     36.85 o 
   9  15  15      517.04      543.60     51.08 o 
  10  15  15        3.56       40.71     44.43 o 
  11  15  15       13.21       12.82     80.15 o 
   0  16  15     1056.18      950.65     86.28 o 
   1  16  15      280.11      262.20     42.97 o 
   2  16  15       43.44       84.82     37.61 o 
   3  16  15      286.23      272.99     47.34 o 
   4  16  15        8.18      -17.72     43.77 o 
   5  16  15       66.45       -3.45     41.38 o 
   6  16  15        0.69      -23.41     39.46 o 
   7  16  15        9.43      -48.68     49.30 o 
   8  16  15      338.46      141.06     99.38 o 
   9  16  15      207.07      275.71    109.00 o 
   1  17  15      903.84      881.44    108.81 o 
   2  17  15       67.31      -35.27    105.80 o 
   3  17  15     1019.91      804.70    150.68 o 
   0   0  16    22850.04    21899.48    975.70 o 
   1   0  16     3291.94     3233.31    119.67 o 
   2   0  16    14245.29    13393.39    860.83 o 
   3   0  16     4693.78     4546.42    163.23 o 
   4   0  16     4709.99     4234.67    199.25 o 
   5   0  16     2291.34     2600.68    112.16 o 
   6   0  16      765.95      808.87     47.38 o 
   7   0  16     2142.12     2005.32    237.65 o 
   8   0  16      276.17      188.46     57.27 o 
   9   0  16      359.28      383.94     43.26 o 
  10   0  16     2987.17     3028.40    154.13 o 
  11   0  16     7304.50     7040.44    327.55 o 
  12   0  16     4308.93     4596.65    225.14 o 
  13   0  16       11.04        1.20     38.14 o 
  14   0  16     1868.71     1931.40    100.86 o 
  15   0  16     4276.76     4382.96    189.87 o 
  16   0  16      150.21      150.21     42.93 o 
  17   0  16     3727.72     3786.11    173.09 o 
  18   0  16       30.55       57.62     46.03 o 
  19   0  16       17.26      -45.10     47.27 o 
  20   0  16       16.02       13.78     60.45 o 
   1   1  16      664.12      852.68     29.47 o 
   2   1  16       14.83      132.67     13.65 o 
   3   1  16      234.76      366.06     23.91 o 
   4   1  16     1867.59     1832.30     71.10 o 
   5   1  16     2293.65     2179.48     63.83 o 
   6   1  16      986.17     1115.09     73.20 o 
   7   1  16      590.69      623.04     35.43 o 
   8   1  16     1779.01     1814.97     71.49 o 
   9   1  16       52.52       61.11     22.62 o 
  10   1  16       67.99       75.85     24.08 o 
  11   1  16     1173.18     1141.33     55.26 o 
  12   1  16        3.11       -8.93     25.57 o 
  13   1  16     3841.98     3780.79    125.10 o 
  14   1  16       55.92       50.48     25.12 o 
  15   1  16      771.68      785.14     43.23 o 
  16   1  16        8.70       32.11     27.64 o 
  17   1  16     1311.52     1383.71     61.18 o 
  18   1  16       36.24       40.56     31.95 o 
  19   1  16     1594.36     1665.67     83.74 o 
  20   1  16      347.01      320.33     54.10 o 
  21   1  16       75.79       60.91    105.80 o 
   0   2  16     5177.92     5129.30    183.92 o 
   1   2  16      187.66      498.78     21.22 o 
   2   2  16     2502.67     2367.88     82.29 o 
   3   2  16      421.69      373.74     20.16 o 
   4   2  16     1507.00     1355.09     43.78 o 
   5   2  16     1747.75     1726.44     52.69 o 
   6   2  16     6236.65     6138.93    163.51 o 
   7   2  16       89.77      104.56     16.78 o 
   8   2  16     2049.19     2124.50     80.43 o 
   9   2  16       60.19       94.50     23.34 o 
  10   2  16      860.22      842.17     44.67 o 
  11   2  16      192.39      149.65     27.66 o 
  12   2  16      228.37      224.53     30.49 o 
  13   2  16       83.38      130.08     26.95 o 
  14   2  16     1497.82     1611.88     62.89 o 
  15   2  16       73.39      133.87     27.47 o 
  16   2  16     1593.01     1598.25     65.55 o 
  17   2  16      328.18      290.27     37.61 o 
  18   2  16      260.82      293.61     39.48 o 
  19   2  16       65.00       81.40     42.07 o 
  20   2  16      147.80      148.31     50.39 o 
   1   3  16      504.89      593.41     26.21 o 
   2   3  16     3046.71     3202.58    139.19 o 
   3   3  16      846.43      945.45     34.28 o 
   4   3  16     1488.65     1358.13     44.26 o 
   5   3  16      611.58      612.99     26.64 o 
   6   3  16       43.13      109.82     19.87 o 
   7   3  16      380.64      403.90     25.90 o 
   8   3  16       43.38      105.17     19.22 o 
   9   3  16      627.50      629.67     56.39 o 
  10   3  16      411.40      411.99     33.09 o 
  11   3  16      360.22      236.41     29.43 o 
  12   3  16      689.47      784.75     42.35 o 
  13   3  16     1681.82     1684.88     68.51 o 
  14   3  16       45.25       49.42     27.24 o 
  15   3  16       32.89       21.19     28.25 o 
  16   3  16      106.90       90.24     31.36 o 
  17   3  16       82.73       74.65     33.88 o 
  18   3  16        7.79      -17.34     34.35 o 
  19   3  16      390.40      348.60     48.59 o 
  20   3  16        0.38       -8.15     79.25 o 
   0   4  16       29.99       -2.22     17.80 o 
   1   4  16      111.37      108.93     14.62 o 
   2   4  16     1293.19     1652.53     86.67 o 
   3   4  16      771.48      933.51     34.68 o 
   4   4  16     5591.62     6172.67    270.11 o 
   5   4  16        0.45       52.52     14.67 o 
   6   4  16     2104.48     2132.23     96.31 o 
   7   4  16        3.13      -15.46     15.46 o 
   8   4  16     3482.51     3386.45    108.77 o 
   9   4  16     2075.76     1972.39     70.86 o 
  10   4  16      637.46      634.38     35.69 o 
  11   4  16     1586.72     1549.95     68.02 o 
  12   4  16     3072.23     3196.58    117.31 o 
  13   4  16       48.07        9.87     27.59 o 
  14   4  16      356.40      415.94     36.30 o 
  15   4  16      703.97      792.21     57.57 o 
  16   4  16      333.52      342.51     47.96 o 
  17   4  16     1645.91     1677.01     74.25 o 
  18   4  16      621.34      705.49     51.99 o 
  19   4  16       28.87        1.51     47.30 o 
  20   4  16      117.42       52.49     87.94 o 
   1   5  16     5587.76     5519.17    169.38 o 
   2   5  16     1412.81     1420.43     74.99 o 
   3   5  16      356.30      311.36     20.01 o 
   4   5  16     1277.34     1301.85     44.32 o 
   5   5  16      133.72      189.08     19.10 o 
   6   5  16      151.27      189.51     24.20 o 
   7   5  16      582.01      610.54     34.67 o 
   8   5  16       76.25       49.87     18.13 o 
   9   5  16      135.62      141.23     28.62 o 
  10   5  16      610.21      621.55     39.29 o 
  11   5  16      835.45      901.68     44.87 o 
  12   5  16      479.87      424.69     36.69 o 
  13   5  16     1374.28     1251.49     61.90 o 
  14   5  16       44.62       66.30     28.29 o 
  15   5  16      429.10      381.45     36.98 o 
  16   5  16       75.22      124.91     34.21 o 
  17   5  16      181.72      156.20     37.97 o 
  18   5  16      296.08      194.72     38.31 o 
  19   5  16      331.08      350.05     54.72 o 
  20   5  16       33.53      125.99     75.31 o 
   0   6  16     5123.63     5433.00    221.04 o 
   1   6  16     2397.00     2401.37    140.49 o 
   2   6  16     1587.04     1663.83     60.81 o 
   3   6  16     1814.36     1820.23     59.88 o 
   4   6  16      735.16      679.34     29.97 o 
   5   6  16       74.25       69.85     16.08 o 
   6   6  16     1533.63     1634.23     60.44 o 
   7   6  16      520.69      427.16     27.19 o 
   8   6  16     3715.20     3810.87    113.99 o 
   9   6  16       54.88       37.10     21.69 o 
  10   6  16     2280.81     2344.61     83.12 o 
  11   6  16        5.19      -21.10     21.10 o 
  12   6  16      104.21      187.08     28.12 o 
  13   6  16        8.70      -10.54     29.17 o 
  14   6  16       21.44       15.03     29.90 o 
  15   6  16        6.14      -11.05     28.98 o 
  16   6  16      145.65      128.66     33.47 o 
  17   6  16       58.62       33.33     33.20 o 
  18   6  16      598.24      707.38     54.61 o 
  19   6  16      220.16      244.42     50.46 o 
   1   7  16      252.94      265.67     23.91 o 
   2   7  16      106.49      154.12     21.60 o 
   3   7  16        1.89       -9.54     18.06 o 
   4   7  16       86.23       55.96     17.06 o 
   5   7  16      920.48      851.19     35.16 o 
   6   7  16     2398.54     2239.62     73.27 o 
   7   7  16      818.52      812.99     37.60 o 
   8   7  16      665.48      690.18     35.39 o 
   9   7  16        9.18       22.38     22.66 o 
  10   7  16        2.33       17.59     22.15 o 
  11   7  16        1.42       14.13     23.44 o 
  12   7  16      303.86      272.82     32.93 o 
  13   7  16      187.33      121.29     26.35 o 
  14   7  16      290.02      331.91     36.03 o 
  15   7  16      288.99      242.27     35.95 o 
  16   7  16      101.90       78.67     35.07 o 
  17   7  16       11.82       39.10     34.46 o 
  18   7  16      258.26      253.35     48.13 o 
  19   7  16       80.06       80.15     96.18 o 
   0   8  16       91.16      102.96     35.07 o 
   1   8  16     2545.37     2436.15     83.20 o 
   2   8  16     2224.32     2216.85     77.60 o 
   3   8  16    14051.27    14024.54    416.82 o 
   4   8  16     3541.51     3548.56    115.39 o 
   5   8  16     3181.17     3205.40    105.76 o 
   6   8  16     4077.99     4031.02    121.16 o 
   7   8  16       19.01       14.25     20.88 o 
   8   8  16      817.20      845.53     43.77 o 
   9   8  16      634.89      619.84     37.77 o 
  10   8  16       19.88       38.16     24.05 o 
  11   8  16      171.53      219.39     28.56 o 
  12   8  16        0.31      -24.01     24.01 o 
  13   8  16        4.17      -24.27     24.27 o 
  14   8  16      422.94      369.10     34.48 o 
  15   8  16       87.30      146.33     35.22 o 
  16   8  16      990.87     1053.60     76.77 o 
  17   8  16        3.30       27.89     36.56 o 
  18   8  16      913.18     1022.67     91.23 o 
   1   9  16    10439.59    10166.56    332.97 o 
   2   9  16     1266.68     1213.42     57.05 o 
   3   9  16      147.89      128.61     26.64 o 
   4   9  16     1256.24     1302.75     55.52 o 
   5   9  16     3944.20     3776.14    175.87 o 
   6   9  16        2.35       13.77     21.04 o 
   7   9  16     1030.82     1094.60     47.36 o 
   8   9  16     1101.71     1078.47     49.96 o 
   9   9  16        1.66       16.80     21.90 o 
  10   9  16      498.59      547.89     37.52 o 
  11   9  16      767.18      718.11     43.03 o 
  12   9  16        1.35       44.68     27.81 o 
  13   9  16      396.64      454.30     39.15 o 
  14   9  16     1336.47     1243.27     81.67 o 
  15   9  16       91.00      163.77     31.05 o 
  16   9  16      627.33      599.46     51.21 o 
  17   9  16      120.86      126.78     50.90 o 
   0  10  16     2829.68     2936.04    155.46 o 
   1  10  16     1179.30     1174.08     65.00 o 
   2  10  16     1752.45     1776.70     75.62 o 
   3  10  16     2239.16     2145.90     85.85 o 
   4  10  16      518.03      587.97     40.64 o 
   5  10  16       25.46       64.28     30.17 o 
   6  10  16       75.59      116.22     32.79 o 
   7  10  16      887.93      944.23     98.26 o 
   8  10  16       69.72       53.46     26.23 o 
   9  10  16      171.81      136.84     25.55 o 
  10  10  16     1336.64     1433.97     68.36 o 
  11  10  16       36.54      107.56     31.66 o 
  12  10  16     2783.33     2908.84    103.78 o 
  13  10  16        7.26       50.30     31.78 o 
  14  10  16     1984.87     2023.74     83.30 o 
  15  10  16       64.99       77.53     31.31 o 
  16  10  16      800.90      862.26     64.74 o 
  17  10  16       31.46       54.50     92.97 o 
   1  11  16      585.67      571.03     41.47 o 
   2  11  16        3.12       18.40     26.75 o 
   3  11  16     1065.04     1108.71     57.49 o 
   4  11  16        8.75       13.73     29.28 o 
   5  11  16        5.15        3.42     30.25 o 
   6  11  16      163.87      170.76     35.05 o 
   7  11  16      230.18      238.66     37.93 o 
   8  11  16       31.00       17.08     32.48 o 
   9  11  16      611.67      666.54     47.38 o 
  10  11  16      116.85      100.71     35.76 o 
  11  11  16      329.68      330.65     43.95 o 
  12  11  16      245.36      285.43     35.17 o 
  13  11  16       77.01       93.42     32.20 o 
  14  11  16      236.82      261.66     41.81 o 
  15  11  16       48.80      118.19     34.00 o 
  16  11  16      224.06      179.52     49.98 o 
   0  12  16     2453.66     2474.98    139.29 o 
   1  12  16      420.36      512.82     41.10 o 
   2  12  16     1751.69     1785.47     79.56 o 
   3  12  16     2559.95     2441.24     96.97 o 
   4  12  16       38.75       55.52     33.10 o 
   5  12  16     2069.61     2030.44     96.30 o 
   6  12  16       10.84       37.60     32.86 o 
   7  12  16        3.02      -36.20     36.20 o 
   8  12  16      518.72      574.92    105.58 o 
   9  12  16     1654.00     1624.21     96.12 o 
  10  12  16     1499.11     1587.89     96.08 o 
  11  12  16      501.55      436.15     44.74 o 
  12  12  16     1795.92     1779.18     83.91 o 
  13  12  16       13.89       62.80     35.91 o 
  14  12  16     1356.25     1454.34     83.04 o 
  15  12  16       71.65      115.66     37.66 o 
   1  13  16     2112.16     2020.20    103.77 o 
   2  13  16      517.21      549.15     50.56 o 
   3  13  16       82.11      122.36     33.48 o 
   4  13  16      226.46      207.70     39.78 o 
   5  13  16     1517.49     1479.65     80.90 o 
   6  13  16      565.37      558.88     51.29 o 
   7  13  16     2806.09     2689.21    119.77 o 
   8  13  16      679.56      671.79     56.43 o 
   9  13  16       15.84      -26.16     42.13 o 
  10  13  16     1238.18     1239.32     75.37 o 
  11  13  16       93.45      118.75     41.86 o 
  12  13  16      151.44      192.73     43.70 o 
  13  13  16       16.12      114.12     49.41 o 
  14  13  16      241.47      359.07     92.97 o 
   0  14  16      314.79      301.83     55.55 o 
   1  14  16      309.96      343.50     40.60 o 
   2  14  16      334.95      411.29     42.38 o 
   3  14  16     1324.49     1402.15     82.83 o 
   4  14  16     1136.87     1060.49     69.60 o 
   5  14  16      239.29      156.05     42.53 o 
   6  14  16      616.50      609.45     55.51 o 
   7  14  16      149.93      116.91     42.36 o 
   8  14  16      782.36      744.23     61.09 o 
   9  14  16      605.46      670.75     58.79 o 
  10  14  16       56.34       56.12     41.49 o 
  11  14  16      131.49      140.29     54.31 o 
  12  14  16      132.50      221.67     80.15 o 
   1  15  16      197.61      190.28     39.52 o 
   2  15  16       27.11      -18.47     34.38 o 
   3  15  16       25.01       45.52     39.99 o 
   4  15  16        1.36      -16.93     39.02 o 
   5  15  16      346.04      301.15     47.25 o 
   6  15  16        0.01      -10.19     39.31 o 
   7  15  16        0.77      -18.81     42.80 o 
   8  15  16       50.03      -32.23     35.33 o 
   9  15  16      506.30      483.04     59.14 o 
  10  15  16        0.83      -73.74     73.74 o 
   0  16  16      266.35      270.60     62.88 o 
   1  16  16        3.26      -35.23     35.23 o 
   2  16  16      106.92      169.49     44.79 o 
   3  16  16        0.10      -40.59     40.59 o 
   4  16  16      585.59      622.95     60.13 o 
   5  16  16       93.76       13.75     43.02 o 
   6  16  16      605.35      651.07     75.21 o 
   7  16  16      731.54      997.06    163.50 o 
   8  16  16       27.20      121.83    102.59 o 
   9  16  16      202.25      304.57    131.44 o 
   1  17  16       63.98      -19.62     74.71 o 
   2  17  16       14.15      -96.18    105.80 o 
   1   1  17    19412.02    18157.32    469.27 o 
   2   1  17       44.10       29.72     12.92 o 
   3   1  17    12053.29    11357.73    296.23 o 
   4   1  17       35.19      106.45     14.11 o 
   5   1  17     2416.55     2416.91     75.14 o 
   6   1  17      155.58      220.82     19.30 o 
   7   1  17      446.79      380.17     29.54 o 
   8   1  17      224.42      239.05     26.71 o 
   9   1  17       32.96       25.77     22.44 o 
  10   1  17      352.71      418.62     33.30 o 
  11   1  17      956.36      906.95     64.71 o 
  12   1  17       47.76       28.74     26.74 o 
  13   1  17     1710.40     1753.50     77.07 o 
  14   1  17      132.55      124.77     27.49 o 
  15   1  17     1762.67     1707.90     67.66 o 
  16   1  17      708.62      618.09     41.62 o 
  17   1  17      930.97      974.13     51.47 o 
  18   1  17        1.38       -4.18     35.24 o 
  19   1  17      305.83      282.77     43.67 o 
  20   1  17      140.12      199.98     87.26 o 
   0   2  17      389.55      546.79     58.56 o 
   1   2  17     1229.51     1364.28     98.89 o 
   2   2  17      640.13      684.37     43.00 o 
   3   2  17     3264.97     3163.38     88.35 o 
   4   2  17      478.87      478.10     23.58 o 
   5   2  17     2690.92     2661.30     91.22 o 
   6   2  17        8.34       76.08     15.64 o 
   7   2  17      544.01      588.54     35.60 o 
   8   2  17     1453.77     1531.73    101.67 o 
   9   2  17        3.25       20.20     21.70 o 
  10   2  17      676.01      673.81     59.34 o 
  11   2  17     2193.11     2175.73     85.39 o 
  12   2  17      746.79      766.30     47.08 o 
  13   2  17      605.94      651.30     40.94 o 
  14   2  17      980.64      918.88     72.55 o 
  15   2  17       49.09       51.67     27.03 o 
  16   2  17      220.49      194.66     34.46 o 
  17   2  17        3.83      -28.08     31.78 o 
  18   2  17     1604.32     1513.65     72.12 o 
  19   2  17        0.97       -5.69     38.04 o 
  20   2  17       68.31      141.62     77.99 o 
   1   3  17     5780.11     5889.72    166.20 o 
   2   3  17      107.41      197.63     17.12 o 
   3   3  17     2150.63     2368.15    104.78 o 
   4   3  17      992.81      997.25     51.75 o 
   5   3  17     1792.77     1674.24     52.47 o 
   6   3  17       86.61       50.77     16.00 o 
   7   3  17     1597.42     1701.96     57.24 o 
   8   3  17     2680.86     2678.12     97.23 o 
   9   3  17     3561.34     3415.88    120.74 o 
  10   3  17     1180.81     1258.65     59.01 o 
  11   3  17     3104.64     3019.89    110.72 o 
  12   3  17     1172.72     1253.00     60.19 o 
  13   3  17     2199.87     2199.02     88.31 o 
  14   3  17     1129.80     1192.19     57.51 o 
  15   3  17     1001.87     1014.68     54.13 o 
  16   3  17      207.97      240.35     35.27 o 
  17   3  17      287.90      347.50     45.51 o 
  18   3  17      257.02      301.61     41.58 o 
  19   3  17      148.81      125.24     46.87 o 
  20   3  17      661.19      639.47    106.26 o 
   0   4  17     4089.82     3914.32    162.97 o 
   1   4  17      118.74      129.28     19.20 o 
   2   4  17       19.32        5.43     13.47 o 
   3   4  17      852.65      867.96     33.42 o 
   4   4  17       55.74      161.13     17.00 o 
   5   4  17     1131.72     1085.21     41.76 o 
   6   4  17      484.46      442.29     29.25 o 
   7   4  17      279.77      241.07     25.20 o 
   8   4  17        2.66        2.32     18.57 o 
   9   4  17     2190.03     2094.57     74.59 o 
  10   4  17       48.86       95.35     26.56 o 
  11   4  17      890.77      935.80     56.16 o 
  12   4  17     1667.94     1826.53     94.87 o 
  13   4  17      522.90      490.22     40.53 o 
  14   4  17      865.74      778.72     46.53 o 
  15   4  17       42.45       26.32     30.35 o 
  16   4  17      121.96       84.80     32.99 o 
  17   4  17      113.44      143.29     35.87 o 
  18   4  17      855.39      869.95     55.75 o 
  19   4  17       44.79       45.75     45.22 o 
  20   4  17       81.42      133.50     75.31 o 
   1   5  17       37.47       46.04     21.01 o 
   2   5  17      476.69      547.80     29.96 o 
   3   5  17      514.17      547.84     27.91 o 
   4   5  17     7785.75     7467.30    199.13 o 
   5   5  17     7373.76     7383.28    208.86 o 
   6   5  17       54.56      147.59     20.04 o 
   7   5  17     6980.64     6867.75    196.28 o 
   8   5  17        9.25       -8.95     20.17 o 
   9   5  17     5516.57     5447.59    169.38 o 
  10   5  17      209.22      179.98     25.36 o 
  11   5  17     1402.02     1539.02     69.02 o 
  12   5  17      228.65      250.82     44.09 o 
  13   5  17        9.36       22.03     28.42 o 
  14   5  17      583.25      621.76     42.85 o 
  15   5  17       52.98       63.10     31.11 o 
  16   5  17       36.97       67.77     33.09 o 
  17   5  17      184.08      242.18     41.95 o 
  18   5  17       58.74       28.82     36.03 o 
  19   5  17      751.72      700.01     74.36 o 
  20   5  17       37.55      163.50    112.21 o 
   0   6  17     8856.00     8574.86    391.60 o 
   1   6  17        5.62       40.50     19.41 o 
   2   6  17        5.71       47.24     18.22 o 
   3   6  17      245.80      289.56     24.74 o 
   4   6  17      966.30      894.84     42.46 o 
   5   6  17     1118.94     1013.98     41.91 o 
   6   6  17     1654.00     1712.67    125.33 o 
   7   6  17     2095.00     2127.76     70.64 o 
   8   6  17       48.80      190.24     25.01 o 
   9   6  17      525.50      617.89     36.19 o 
  10   6  17        8.01      -21.42     21.42 o 
  11   6  17      221.79      172.26     26.00 o 
  12   6  17        6.39       12.77     27.99 o 
  13   6  17       18.94       -5.98     28.91 o 
  14   6  17        1.12       39.07     31.88 o 
  15   6  17      174.45      231.30     35.83 o 
  16   6  17      187.04      169.02     35.51 o 
  17   6  17        0.34        6.71     34.51 o 
  18   6  17      231.35      278.76     41.99 o 
  19   6  17       11.75      -38.10     67.79 o 
   1   7  17     1188.18     1278.31     52.40 o 
   2   7  17     1121.46     1148.81     88.50 o 
   3   7  17     5322.35     5156.92    160.54 o 
   4   7  17      615.25      654.48     35.21 o 
   5   7  17     3116.71     3097.55     96.21 o 
   6   7  17        1.64       11.92     20.28 o 
   7   7  17     4009.85     4144.76    123.76 o 
   8   7  17     1625.77     1650.39     92.33 o 
   9   7  17      421.89      584.69     36.82 o 
  10   7  17       10.80       83.14     25.05 o 
  11   7  17      232.35      252.40     30.13 o 
  12   7  17        6.12       11.72     24.68 o 
  13   7  17       77.99      125.22     32.48 o 
  14   7  17       22.94       -9.97     28.64 o 
  15   7  17       30.65       33.70     32.56 o 
  16   7  17      815.30      777.61     51.53 o 
  17   7  17      431.59      460.90     44.97 o 
  18   7  17       15.58       51.45     48.20 o 
   0   8  17     1483.98     1263.46     83.17 o 
   1   8  17      359.68      449.54     34.49 o 
   2   8  17      274.91      254.66     25.77 o 
   3   8  17     4122.13     4250.47    136.31 o 
   4   8  17      100.32      127.72     22.88 o 
   5   8  17      750.70      787.76     65.24 o 
   6   8  17       15.57      -11.51     19.59 o 
   7   8  17      167.41      128.57     23.47 o 
   8   8  17      653.97      695.38     36.36 o 
   9   8  17      564.94      637.33     38.69 o 
  10   8  17       47.94      123.61     27.35 o 
  11   8  17      622.52      679.49     42.25 o 
  12   8  17       81.14      106.28     27.30 o 
  13   8  17       48.97       29.22     29.27 o 
  14   8  17       30.21       29.68     32.29 o 
  15   8  17     1871.87     1771.52     77.12 o 
  16   8  17      137.05      170.59     40.06 o 
  17   8  17      852.75      726.52     55.46 o 
  18   8  17      107.10      105.80     99.38 o 
   1   9  17     2471.36     2606.29     98.35 o 
   2   9  17      790.65      787.62     45.75 o 
   3   9  17     2599.30     2520.19     95.51 o 
   4   9  17     1282.90     1263.93     59.78 o 
   5   9  17     1176.40     1325.13     60.87 o 
   6   9  17       81.39       95.18     26.77 o 
   7   9  17      294.74      321.97     33.03 o 
   8   9  17      367.01      343.82     29.44 o 
   9   9  17      131.23      149.71     28.36 o 
  10   9  17     1009.71     1002.91     49.88 o 
  11   9  17      228.36      270.41     32.96 o 
  12   9  17      319.07      286.99     34.23 o 
  13   9  17      611.98      703.34     43.54 o 
  14   9  17       71.20       77.11     36.93 o 
  15   9  17      549.75      504.11     63.68 o 
  16   9  17      224.36      199.90     41.29 o 
  17   9  17      182.50      198.20     60.16 o 
   0  10  17     4626.16     4287.88    213.99 o 
   1  10  17        5.68        5.10     24.89 o 
   2  10  17      327.83      342.14     33.68 o 
   3  10  17       76.35       61.49     26.71 o 
   4  10  17       49.16       53.32     28.70 o 
   5  10  17        1.18       12.68     28.35 o 
   6  10  17     2385.68     2369.81    142.73 o 
   7  10  17      655.22      685.64     70.49 o 
   8  10  17      253.88      332.24     68.14 o 
   9  10  17      494.92      517.82     37.77 o 
  10  10  17      540.19      531.64     39.42 o 
  11  10  17      196.37      189.68     34.41 o 
  12  10  17     1263.32     1410.28     82.20 o 
  13  10  17      450.23      454.48     44.08 o 
  14  10  17        0.82       -7.35     28.32 o 
  15  10  17      535.32      497.82     47.81 o 
  16  10  17      320.53      188.97     50.09 o 
   1  11  17     2337.20     2222.77     89.93 o 
   2  11  17     2270.22     2168.52     87.59 o 
   3  11  17      139.66      210.14     36.80 o 
   4  11  17     2488.88     2519.24    109.17 o 
   5  11  17       68.21       59.38     32.52 o 
   6  11  17       15.77       12.19     31.21 o 
   7  11  17       43.39       10.49     31.15 o 
   8  11  17      772.24      968.92     70.01 o 
   9  11  17     1859.19     1832.71    103.35 o 
  10  11  17      537.91      691.49     62.56 o 
  11  11  17     3539.55     3651.77    148.70 o 
  12  11  17      552.65      507.86     46.87 o 
  13  11  17     2718.85     2686.18    109.49 o 
  14  11  17      391.49      417.25     41.20 o 
  15  11  17      910.94      908.52     85.84 o 
  16  11  17       71.84       27.70    121.83 o 
   0  12  17      903.31      788.90     71.55 o 
   1  12  17       17.07       37.47     29.80 o 
   2  12  17      443.57      418.42     38.93 o 
   3  12  17      141.34      136.46     32.75 o 
   4  12  17     1348.29     1318.56     73.23 o 
   5  12  17        2.40       30.36     33.29 o 
   6  12  17      848.21     1058.45     67.04 o 
   7  12  17      256.25      252.24     41.38 o 
   8  12  17       13.83       38.64     36.87 o 
   9  12  17     1073.73      993.44     75.26 o 
  10  12  17      723.61      869.24     92.09 o 
  11  12  17        0.57       42.07     39.51 o 
  12  12  17      588.92      577.43     55.62 o 
  13  12  17       57.21       60.95     39.35 o 
  14  12  17       81.50      151.64     46.13 o 
  15  12  17        6.30      -31.24     31.24 o 
   1  13  17      631.92      699.76     49.00 o 
   2  13  17      456.65      446.34     53.77 o 
   3  13  17      250.31      235.18     41.22 o 
   4  13  17       69.37       86.88     37.86 o 
   5  13  17     1077.82     1000.42     66.06 o 
   6  13  17        1.83        9.18     36.85 o 
   7  13  17      122.38      169.92     41.85 o 
   8  13  17      834.74      751.92     60.64 o 
   9  13  17      477.81      467.23     68.12 o 
  10  13  17      145.74      149.45     50.37 o 
  11  13  17      932.56      929.06     66.76 o 
  12  13  17       66.49      100.02     51.19 o 
  13  13  17      829.32      827.14     95.35 o 
   0  14  17       39.41      -47.21     47.21 o 
   1  14  17       56.50      -21.86     33.04 o 
   2  14  17        2.45      -20.73     33.62 o 
   3  14  17        0.34       23.71     38.55 o 
   4  14  17       53.29      129.38     43.40 o 
   5  14  17       29.19       15.45     39.14 o 
   6  14  17       44.70       16.01     39.16 o 
   7  14  17      547.62      490.47     54.20 o 
   8  14  17        7.80        8.69     40.95 o 
   9  14  17      255.57      211.14     61.72 o 
  10  14  17        0.61       54.43     52.12 o 
  11  14  17      301.69      204.71     58.12 o 
   1  15  17      727.72      661.37     53.76 o 
   2  15  17      225.31      183.76     44.35 o 
   3  15  17      952.77      937.67     67.02 o 
   4  15  17      279.12      297.17     49.27 o 
   5  15  17      299.75      299.11     48.39 o 
   6  15  17      137.06       81.36     43.09 o 
   7  15  17      548.76      479.21     55.91 o 
   8  15  17       37.55       60.68     52.22 o 
   9  15  17        2.56      147.47     83.36 o 
  10  15  17       45.74       48.09     96.18 o 
   0  16  17      699.95      682.51     77.60 o 
   1  16  17      174.67       88.22     39.31 o 
   2  16  17       45.91       34.66     39.31 o 
   3  16  17       82.43       88.46     42.44 o 
   4  16  17      171.99      119.28     54.31 o 
   5  16  17      218.44      105.80     99.38 o 
   6  16  17      622.25      586.69    134.65 o 
   7  16  17      191.08      131.44    105.80 o 
   0   0  18    17891.32    17443.58    958.41 o 
   1   0  18      304.39      220.35     21.74 o 
   2   0  18    16883.88    16704.34    651.73 o 
   3   0  18        4.12       20.68     21.42 o 
   4   0  18    21819.42    22231.87    864.09 o 
   5   0  18      658.76      591.29     40.48 o 
   6   0  18     7323.90     7755.11    308.51 o 
   7   0  18      411.75      509.42     48.65 o 
   8   0  18      230.27      335.53     66.99 o 
   9   0  18       26.48      146.27     57.15 o 
  10   0  18      169.55      185.32     39.99 o 
  11   0  18      179.84      107.48     38.90 o 
  12   0  18      212.68      129.76     63.83 o 
  13   0  18        3.82      -31.35     44.75 o 
  14   0  18     1698.23     1477.98     87.31 o 
  15   0  18     1080.37     1142.00     76.80 o 
  16   0  18     2321.66     2287.05    120.51 o 
  17   0  18        2.73      -14.73     45.35 o 
  18   0  18       35.38       10.52     47.52 o 
  19   0  18      879.62     1010.68     93.77 o 
   1   1  18      490.47      506.61     23.55 o 
   2   1  18     1334.01     1378.33     44.70 o 
   3   1  18       25.89       19.54     13.06 o 
   4   1  18      183.05      209.79     19.53 o 
   5   1  18      987.29     1013.45     39.98 o 
   6   1  18     2309.39     2380.97     80.34 o 
   7   1  18      435.20      420.44     64.35 o 
   8   1  18     2555.03     2730.22     99.83 o 
   9   1  18       16.90        0.03     22.76 o 
  10   1  18      177.28      168.43     28.91 o 
  11   1  18       38.03       51.94     25.75 o 
  12   1  18      393.07      365.52     35.31 o 
  13   1  18      874.96      820.16     50.50 o 
  14   1  18      851.05      853.38     46.65 o 
  15   1  18      140.33      126.95     29.56 o 
  16   1  18       10.61      -20.30     28.76 o 
  17   1  18      696.53      781.80     47.70 o 
  18   1  18       20.94       32.48     36.51 o 
  19   1  18      429.76      351.28     45.33 o 
  20   1  18       21.24      -64.12    115.41 o 
   0   2  18    23176.31    22940.64    889.68 o 
   1   2  18     1937.79     1990.36     62.84 o 
   2   2  18    10581.85    10589.00    276.51 o 
   3   2  18     4216.22     4117.20    112.90 o 
   4   2  18     4560.62     4590.90    124.47 o 
   5   2  18      167.73      144.30     15.77 o 
   6   2  18     1918.04     1751.89     63.45 o 
   7   2  18      461.14      396.82     30.87 o 
   8   2  18     3011.04     2834.13    103.04 o 
   9   2  18      503.40      536.96     36.96 o 
  10   2  18     1928.20     1809.61     75.37 o 
  11   2  18      275.03      333.22     33.54 o 
  12   2  18     3888.01     3797.34    135.62 o 
  13   2  18      327.41      314.66     55.99 o 
  14   2  18     1069.80     1049.71     50.18 o 
  15   2  18      889.43      838.26     50.15 o 
  16   2  18      204.14      162.39     35.61 o 
  17   2  18      518.73      521.19     45.29 o 
  18   2  18      207.91      159.48     39.39 o 
  19   2  18      380.66      358.48     47.23 o 
  20   2  18       34.95       51.30    118.62 o 
   1   3  18     1681.36     1821.61     64.10 o 
   2   3  18     4170.86     4246.43    128.15 o 
   3   3  18      567.28      576.91     26.47 o 
   4   3  18     3353.92     3233.32     91.09 o 
   5   3  18     1506.73     1343.77     45.52 o 
   6   3  18     2604.26     2586.44     80.90 o 
   7   3  18     1647.95     1495.71     66.67 o 
   8   3  18        9.29       14.75     22.13 o 
   9   3  18      686.06      709.30     43.61 o 
  10   3  18      141.06      120.66     27.76 o 
  11   3  18       26.99       30.71     26.08 o 
  12   3  18      223.68      179.96     31.76 o 
  13   3  18      382.76      477.88     40.51 o 
  14   3  18        0.02       -3.20     29.66 o 
  15   3  18      381.75      392.64     41.96 o 
  16   3  18      411.53      363.41     39.89 o 
  17   3  18       85.16       61.79     35.21 o 
  18   3  18       67.59       61.27     37.37 o 
  19   3  18      228.99      297.27     45.46 o 
  20   3  18       41.41       64.12    115.41 o 
   0   4  18     3190.58     2963.34    127.71 o 
   1   4  18     2544.68     2459.24     82.45 o 
   2   4  18     2080.45     2046.07     71.24 o 
   3   4  18      617.46      619.79     29.62 o 
   4   4  18     1710.44     1768.35     55.41 o 
   5   4  18      679.19      677.80     32.26 o 
   6   4  18     1940.22     1857.66     62.01 o 
   7   4  18      272.66      257.66     23.49 o 
   8   4  18     3912.70     3855.23    134.48 o 
   9   4  18       67.03       50.45     25.44 o 
  10   4  18     6428.03     6509.10    217.41 o 
  11   4  18       64.08       87.01     28.45 o 
  12   4  18     1691.97     1724.21     76.73 o 
  13   4  18       26.57      -27.82     27.82 o 
  14   4  18      427.83      413.58     41.61 o 
  15   4  18       72.24       84.57     31.64 o 
  16   4  18      110.51       63.90     34.77 o 
  17   4  18      345.11      320.84     41.20 o 
  18   4  18      159.02      169.76     40.63 o 
  19   4  18       31.25      -29.57     53.22 o 
   1   5  18      294.45      318.19     24.23 o 
   2   5  18      221.42      259.69     23.26 o 
   3   5  18      142.21      142.91     22.63 o 
   4   5  18      404.48      411.01     35.38 o 
   5   5  18      279.82      299.83     24.85 o 
   6   5  18     1107.26     1033.93     42.62 o 
   7   5  18     1723.76     1856.11     63.63 o 
   8   5  18     1457.20     1488.48     59.50 o 
   9   5  18      355.36      241.63     25.89 o 
  10   5  18      848.91      858.54     48.73 o 
  11   5  18      278.47      287.01     33.15 o 
  12   5  18      118.82       96.42     30.51 o 
  13   5  18       71.88       58.73     31.96 o 
  14   5  18     1129.08     1130.31     57.21 o 
  15   5  18       38.51      103.26     32.48 o 
  16   5  18      296.90      327.70     40.45 o 
  17   5  18      232.69      280.26     43.98 o 
  18   5  18       67.55       36.10     38.06 o 
  19   5  18      117.63      233.74     84.96 o 
   0   6  18     1863.49     1824.97    100.15 o 
   1   6  18      583.97      666.69     49.00 o 
   2   6  18      357.43      325.91     25.65 o 
   3   6  18     2956.73     2693.17     91.16 o 
   4   6  18     4001.75     3962.99    184.83 o 
   5   6  18     2520.94     2505.03     92.84 o 
   6   6  18     9126.70     9227.50    276.35 o 
   7   6  18      179.06      145.76     21.92 o 
   8   6  18     5373.78     5311.49    166.10 o 
   9   6  18     2788.68     2870.44    103.58 o 
  10   6  18        0.00        6.73     22.19 o 
  11   6  18      414.93      371.90     36.76 o 
  12   6  18      167.30       91.75     30.59 o 
  13   6  18        7.06       36.38     31.16 o 
  14   6  18       13.24       28.54     32.41 o 
  15   6  18      840.81      806.30     50.49 o 
  16   6  18      626.64      605.38     46.73 o 
  17   6  18      155.20      162.92     39.58 o 
  18   6  18     1532.45     1644.05     84.36 o 
  19   6  18       28.94      -12.82    112.21 o 
   1   7  18     2059.57     2052.06     73.11 o 
   2   7  18      841.80      823.42     62.98 o 
   3   7  18      106.64      103.52     21.75 o 
   4   7  18     2299.78     2209.16     78.83 o 
   5   7  18     1476.43     1562.85     93.91 o 
   6   7  18      160.04      240.09     32.59 o 
   7   7  18      781.36      725.79     38.78 o 
   8   7  18       10.61       -4.44     23.03 o 
   9   7  18      318.27      316.44     32.16 o 
  10   7  18      559.38      594.21     38.37 o 
  11   7  18     1563.81     1505.55     63.64 o 
  12   7  18       43.93       65.77     31.28 o 
  13   7  18      781.96      752.42     50.74 o 
  14   7  18      416.72      396.65     40.09 o 
  15   7  18       20.37       17.33     32.50 o 
  16   7  18      415.80      371.20     42.16 o 
  17   7  18      967.55     1027.93     61.22 o 
  18   7  18       25.78       41.45     51.73 o 
   0   8  18     4928.18     4561.60    223.91 o 
   1   8  18      491.07      417.44     33.76 o 
   2   8  18     2805.12     2861.90     97.50 o 
   3   8  18     2049.52     2054.38     96.82 o 
   4   8  18     3387.07     3329.50    119.22 o 
   5   8  18      107.67      125.50     25.75 o 
   6   8  18      541.79      581.59     39.36 o 
   7   8  18      447.75      486.32     34.16 o 
   8   8  18        2.81      -22.24     22.24 o 
   9   8  18     1102.27     1122.25     52.89 o 
  10   8  18        6.33      -18.54     23.55 o 
  11   8  18        9.00        6.37     25.68 o 
  12   8  18       87.07      122.37     34.26 o 
  13   8  18      480.89      501.85     60.92 o 
  14   8  18      174.65      117.37     34.37 o 
  15   8  18      306.62      368.18     41.38 o 
  16   8  18      104.34      107.35     39.26 o 
  17   8  18       74.72       88.40     49.43 o 
   1   9  18      100.34       97.29     27.56 o 
   2   9  18      669.96      630.69     41.61 o 
   3   9  18      152.56      175.33     28.60 o 
   4   9  18      277.08      258.90     35.12 o 
   5   9  18     1752.71     1766.10    121.87 o 
   6   9  18      246.40      254.11     30.99 o 
   7   9  18      205.88      264.46     48.25 o 
   8   9  18      819.12      850.55     46.18 o 
   9   9  18      714.51      794.40     50.28 o 
  10   9  18      251.56      299.53     38.44 o 
  11   9  18      501.79      477.90     38.77 o 
  12   9  18      948.27      796.91     48.04 o 
  13   9  18        0.81       -2.66     31.81 o 
  14   9  18      401.24      453.30     46.41 o 
  15   9  18        8.99      -11.01     35.88 o 
  16   9  18      387.20      454.35     59.01 o 
  17   9  18       83.39       35.27    115.41 o 
   0  10  18     3002.16     2953.70    156.09 o 
   1  10  18      523.22      503.23     38.73 o 
   2  10  18     1778.76     1807.20     77.97 o 
   3  10  18       52.75       48.77     27.63 o 
   4  10  18       31.89       60.12     30.99 o 
   5  10  18      219.61      174.68     35.17 o 
   6  10  18        5.99       30.78     31.71 o 
   7  10  18      774.04      698.29     51.39 o 
   8  10  18     1011.03     1081.47     65.17 o 
   9  10  18       89.48       74.50     39.25 o 
  10  10  18     1928.23     2102.29     89.71 o 
  11  10  18       83.28       63.00     37.04 o 
  12  10  18     1455.63     1607.80     77.71 o 
  13  10  18       36.39       61.44     30.28 o 
  14  10  18      393.98      329.47     44.35 o 
  15  10  18        0.05      -10.49     36.62 o 
  16  10  18      114.79      160.92     58.43 o 
   1  11  18      402.85      381.56     37.48 o 
   2  11  18      264.11      259.63     35.03 o 
   3  11  18       73.75       82.90     30.23 o 
   4  11  18      421.45      406.16     43.30 o 
   5  11  18      136.76      128.35     35.50 o 
   6  11  18        1.92      -31.59     31.59 o 
   7  11  18       28.31       -9.96     33.10 o 
   8  11  18       31.39       44.98     39.03 o 
   9  11  18        1.21      -24.76     41.36 o 
  10  11  18      203.70      147.08     45.46 o 
  11  11  18      154.52      122.70     46.98 o 
  12  11  18       93.71      105.92     41.73 o 
  13  11  18       91.83       98.82     38.26 o 
  14  11  18       49.12        0.43     43.67 o 
  15  11  18        3.54      -43.60     65.72 o 
   0  12  18      246.59      327.02     54.40 o 
   1  12  18        4.56       21.59     29.65 o 
   2  12  18      396.93      371.11     38.95 o 
   3  12  18      426.70      403.59     58.24 o 
   4  12  18      471.40      441.39     61.25 o 
   5  12  18        3.13      -33.64     33.64 o 
   6  12  18      761.86      852.97     80.17 o 
   7  12  18       66.74      121.71     40.10 o 
   8  12  18     1075.09     1130.58     78.42 o 
   9  12  18      205.56      222.61     50.37 o 
  10  12  18      460.13      405.02     56.47 o 
  11  12  18      181.04      200.23     51.02 o 
  12  12  18     1257.12     1366.02     80.78 o 
  13  12  18      486.08      385.92     60.25 o 
   1  13  18        1.80        0.12     31.97 o 
   2  13  18       11.49       -7.34     33.06 o 
   3  13  18       72.32       72.76     37.70 o 
   4  13  18      247.84      278.65     44.69 o 
   5  13  18      254.67      262.91     47.13 o 
   6  13  18      331.03      351.07     47.29 o 
   7  13  18       52.11       61.59     39.78 o 
   8  13  18      242.71      327.00     50.33 o 
   9  13  18      247.16      234.13     56.48 o 
  10  13  18      120.19      117.35     53.68 o 
  11  13  18      529.41      447.90     52.20 o 
  12  13  18        0.14       -2.14     48.75 o 
   0  14  18     1136.53     1016.22     88.18 o 
   1  14  18      166.13      108.54     36.95 o 
   2  14  18     1453.36     1442.73     83.08 o 
   3  14  18      574.85      649.98     57.87 o 
   4  14  18      401.05      416.39     50.16 o 
   5  14  18      212.07      189.19     44.95 o 
   6  14  18      372.48      334.33     49.84 o 
   7  14  18      684.54      675.90     62.06 o 
   8  14  18        9.77       36.69     41.03 o 
   9  14  18     1694.24     1896.95    131.23 o 
  10  14  18      416.39      505.42     76.18 o 
   1  15  18     1641.33     1632.29     84.42 o 
   2  15  18        1.31      -14.67     40.17 o 
   3  15  18       93.60      116.37     43.60 o 
   4  15  18      239.63      233.60     48.27 o 
   5  15  18     1303.48     1212.79     78.11 o 
   6  15  18       65.88       56.90     43.49 o 
   7  15  18      860.67      901.49     99.05 o 
   8  15  18        4.81      137.86     99.38 o 
   9  15  18      146.71      198.77    102.59 o 
   0  16  18      206.35      157.09    109.00 o 
   1  16  18      181.44      195.56    115.41 o 
   2  16  18      315.03      435.33    110.61 o 
   3  16  18      748.77      815.50    221.21 o 
   1   1  19      938.82      894.18     33.70 o 
   2   1  19        5.68        6.54     14.75 o 
   3   1  19     2316.32     2342.68     73.85 o 
   4   1  19     1815.63     1902.68     62.33 o 
   5   1  19     5289.86     5263.28    151.96 o 
   6   1  19       35.58       -6.20     20.17 o 
   7   1  19     3072.22     3053.09    109.20 o 
   8   1  19      420.30      421.55     33.06 o 
   9   1  19      335.02      301.26     31.62 o 
  10   1  19       50.02       47.90     25.67 o 
  11   1  19        9.24       18.17     26.48 o 
  12   1  19     1313.63     1264.25     62.31 o 
  13   1  19      513.87      544.95     42.43 o 
  14   1  19      182.69      127.05     31.45 o 
  15   1  19     1277.49     1332.46     59.16 o 
  16   1  19       44.75       22.65     30.88 o 
  17   1  19      628.24      648.12     50.17 o 
  18   1  19      707.17      806.51     55.20 o 
  19   1  19      278.30      219.49     53.50 o 
  20   1  19       28.57       17.61     80.26 o 
   0   2  19     1774.02     1828.15    101.14 o 
   1   2  19      855.61      892.77     38.89 o 
   2   2  19      704.38      706.14     31.74 o 
   3   2  19      100.52      138.76     15.94 o 
   4   2  19     1964.27     1977.53     64.89 o 
   5   2  19        0.97       10.32     16.37 o 
   6   2  19      574.21      625.32     49.01 o 
   7   2  19     2396.36     2475.37     91.35 o 
   8   2  19      794.63      751.55     42.82 o 
   9   2  19     2202.96     2211.61     85.18 o 
  10   2  19      103.91       63.57     26.21 o 
  11   2  19      151.15      139.04     34.89 o 
  12   2  19      186.27      202.07     31.97 o 
  13   2  19     1314.10     1330.46     75.27 o 
  14   2  19      705.44      813.07     48.02 o 
  15   2  19      233.01      227.04     35.68 o 
  16   2  19      533.26      548.77     44.88 o 
  17   2  19       23.40       22.81     35.74 o 
  18   2  19       34.43       56.63     39.88 o 
  19   2  19      279.04      273.94     62.39 o 
   1   3  19     4831.81     4997.48    167.38 o 
   2   3  19     4628.58     4473.27    130.50 o 
   3   3  19     2425.32     2217.06     71.13 o 
   4   3  19     1511.12     1499.60     49.79 o 
   5   3  19     1250.23     1265.94     49.51 o 
   6   3  19     1217.96     1065.82     46.78 o 
   7   3  19        3.91       17.62     22.99 o 
   8   3  19       68.14       73.53     25.23 o 
   9   3  19     3609.30     3606.21    127.93 o 
  10   3  19       73.46       96.65     28.34 o 
  11   3  19     8715.14     8834.28    291.08 o 
  12   3  19       86.64      111.47     30.20 o 
  13   3  19     2207.20     2254.35     93.04 o 
  14   3  19      111.79      132.83     33.89 o 
  15   3  19       66.77       99.96     32.48 o 
  16   3  19      158.99      226.30     37.82 o 
  17   3  19        3.39        7.98     35.51 o 
  18   3  19      167.05      170.13     41.08 o 
  19   3  19      220.73      214.49     60.99 o 
   0   4  19      463.85      413.72     36.12 o 
   1   4  19      146.84      196.27     21.51 o 
   2   4  19      575.49      689.53     44.30 o 
   3   4  19      723.44      855.18     40.67 o 
   4   4  19     3202.38     3168.67     96.95 o 
   5   4  19      267.50      278.14     23.24 o 
   6   4  19     7408.35     7349.44    208.43 o 
   7   4  19     1114.40     1105.24     53.55 o 
   8   4  19     3069.11     2924.49    107.42 o 
   9   4  19     2713.14     2719.55    101.95 o 
  10   4  19       85.60       71.71     26.74 o 
  11   4  19        2.31      -22.47     26.64 o 
  12   4  19     1423.92     1483.66     70.16 o 
  13   4  19     1449.19     1442.85     70.58 o 
  14   4  19      287.94      377.35     40.64 o 
  15   4  19      762.09      867.83     51.98 o 
  16   4  19       66.47       78.38     34.71 o 
  17   4  19        0.59       28.41     36.14 o 
  18   4  19      341.25      413.92     47.29 o 
  19   4  19      209.65      421.96     97.48 o 
   1   5  19       30.02       75.01     19.28 o 
   2   5  19     1498.62     1497.79     57.25 o 
   3   5  19       16.42       73.27     22.44 o 
   4   5  19      731.50      716.83     37.36 o 
   5   5  19     4125.55     4036.48    129.19 o 
   6   5  19     2200.94     2295.63     74.84 o 
   7   5  19     9059.79     9027.76    271.78 o 
   8   5  19     2933.63     2921.99    107.58 o 
   9   5  19     1457.24     1455.38     65.63 o 
  10   5  19     3760.74     3861.68    137.53 o 
  11   5  19       18.03       36.97     29.37 o 
  12   5  19      761.01      775.18     49.80 o 
  13   5  19       49.51       94.83     32.38 o 
  14   5  19      111.52       84.22     34.16 o 
  15   5  19     1033.07     1030.86     57.73 o 
  16   5  19     1462.64     1630.98     77.36 o 
  17   5  19     1125.12     1085.54     61.76 o 
  18   5  19       60.10      108.59     47.95 o 
   0   6  19      538.71      632.46     52.48 o 
   1   6  19      359.93      449.49     54.64 o 
   2   6  19      598.59      471.64     33.30 o 
   3   6  19        3.09       13.63     19.84 o 
   4   6  19      272.85      311.99     31.93 o 
   5   6  19     1113.85     1090.69     49.03 o 
   6   6  19        2.39      -20.26     20.26 o 
   7   6  19      549.99      584.54     33.09 o 
   8   6  19      136.16      170.33     25.23 o 
   9   6  19       18.24       33.64     26.39 o 
  10   6  19     1304.45     1371.04     65.12 o 
  11   6  19      101.13       90.81     30.95 o 
  12   6  19     1027.89      903.33     53.19 o 
  13   6  19        5.48      -30.70     30.70 o 
  14   6  19      413.56      290.37     44.26 o 
  15   6  19       47.81       78.50     35.83 o 
  16   6  19        0.17       24.92     35.93 o 
  17   6  19        1.78      -29.33     36.06 o 
  18   6  19       56.30       96.55     53.99 o 
   1   7  19      749.91      725.34     38.50 o 
   2   7  19       81.87       84.75     22.13 o 
   3   7  19     3593.27     3686.87    120.57 o 
   4   7  19     1541.29     1518.30     86.37 o 
   5   7  19     4807.68     4829.88    180.29 o 
   6   7  19      186.61      224.61     29.44 o 
   7   7  19       92.60       62.26     25.06 o 
   8   7  19      182.49      165.35     27.96 o 
   9   7  19        0.21      -24.20     24.20 o 
  10   7  19     2167.48     2336.59    103.08 o 
  11   7  19      283.26      195.71     34.18 o 
  12   7  19      301.05      260.14     37.61 o 
  13   7  19      131.97       43.90     33.36 o 
  14   7  19       14.75       22.96     32.54 o 
  15   7  19     1026.22     1072.37     60.14 o 
  16   7  19       87.94       35.99     38.10 o 
  17   7  19      818.19      926.36     68.77 o 
  18   7  19       19.43       50.84     79.25 o 
   0   8  19     1587.70     1574.33     97.34 o 
   1   8  19     1990.80     1908.13     78.41 o 
   2   8  19      344.43      259.58     30.45 o 
   3   8  19     2031.19     2192.69     79.08 o 
   4   8  19      368.21      454.54     35.63 o 
   5   8  19       56.08       91.70     26.53 o 
   6   8  19     1331.42     1354.79     69.01 o 
   7   8  19     1049.39     1028.91     70.66 o 
   8   8  19      512.15      456.66     38.36 o 
   9   8  19      505.47      527.45     41.44 o 
  10   8  19        9.07       -8.76     25.53 o 
  11   8  19       66.95       45.30     32.02 o 
  12   8  19      469.05      523.23     44.93 o 
  13   8  19      624.15      623.86     48.88 o 
  14   8  19      306.50      293.61     39.28 o 
  15   8  19      595.77      561.29     46.89 o 
  16   8  19      108.05       93.16     38.41 o 
  17   8  19       89.48       12.52     72.12 o 
   1   9  19     5831.75     5929.12    222.74 o 
   2   9  19      196.57      153.53     30.30 o 
   3   9  19      750.29      844.28     52.81 o 
   4   9  19      170.68      150.47     33.60 o 
   5   9  19        0.34       40.69     29.74 o 
   6   9  19       18.22       -6.81     24.93 o 
   7   9  19      190.71      176.25     33.84 o 
   8   9  19      719.07      632.70     44.80 o 
   9   9  19      753.64      755.90     49.79 o 
  10   9  19      385.47      435.83     40.91 o 
  11   9  19     1427.65     1520.47     83.87 o 
  12   9  19       16.22       -3.28     34.24 o 
  13   9  19     1394.60     1448.91     74.63 o 
  14   9  19     1382.69     1267.69     69.61 o 
  15   9  19       48.58       18.01     37.53 o 
  16   9  19        7.99      -72.73     78.35 o 
   0  10  19       33.30       -0.03     42.32 o 
   1  10  19      280.58      263.18     33.89 o 
   2  10  19       79.03       55.24     28.34 o 
   3  10  19      934.85     1012.65     62.37 o 
   4  10  19       26.00       13.91     31.09 o 
   5  10  19      177.35      166.61     35.81 o 
   6  10  19       44.09        8.83     32.20 o 
   7  10  19       53.72       95.69     38.66 o 
   8  10  19      557.48      478.52     52.66 o 
   9  10  19      717.51      761.55     62.78 o 
  10  10  19     1491.53     1447.44     80.17 o 
  11  10  19      115.25       52.41     37.28 o 
  12  10  19      237.56      183.62     39.58 o 
  13  10  19        1.12       -4.78     37.97 o 
  14  10  19       13.53       15.85     36.55 o 
  15  10  19      293.31      276.55     75.01 o 
   1  11  19      313.98      293.88     36.33 o 
   2  11  19      251.95      169.75     33.30 o 
   3  11  19      200.41      171.58     36.79 o 
   4  11  19      176.28      243.94     44.91 o 
   5  11  19     1247.61     1288.91     75.35 o 
   6  11  19      822.21      796.17     82.18 o 
   7  11  19     1188.04     1265.16     74.34 o 
   8  11  19       12.18       60.74     41.45 o 
   9  11  19     2297.13     2336.87    123.51 o 
  10  11  19       43.13      106.35     46.62 o 
  11  11  19      596.88      644.17     63.40 o 
  12  11  19      481.77      362.83     52.98 o 
  13  11  19       10.07        6.80     47.88 o 
  14  11  19      518.79      416.78    134.65 o 
   0  12  19        7.79      -37.92     41.85 o 
   1  12  19        0.14        4.73     31.48 o 
   2  12  19      157.12      192.64     35.61 o 
   3  12  19        1.19      -32.45     32.45 o 
   4  12  19      424.48      368.69     49.69 o 
   5  12  19      133.79       90.62     38.09 o 
   6  12  19       77.07      170.25     42.35 o 
   7  12  19      274.13      286.93     46.60 o 
   8  12  19      117.36      169.53     57.86 o 
   9  12  19       71.67       73.96     46.41 o 
  10  12  19      653.55      614.18     65.76 o 
  11  12  19       60.65       -0.79     44.62 o 
  12  12  19       11.16      100.45     46.82 o 
  13  12  19       61.48      131.44     51.30 o 
   1  13  19      286.39      211.11     39.20 o 
   2  13  19      558.77      550.96     53.28 o 
   3  13  19     1412.52     1360.51     79.31 o 
   4  13  19      803.92      733.98     59.57 o 
   5  13  19      717.80      764.51     60.48 o 
   6  13  19        4.49      -39.65     39.65 o 
   7  13  19      404.30      445.47     51.61 o 
   8  13  19      258.23      250.39     60.31 o 
   9  13  19       85.55      121.62     52.43 o 
  10  13  19      305.29      348.44     57.00 o 
  11  13  19      189.73      151.12     53.88 o 
  12  13  19      416.09      330.21     73.74 o 
   0  14  19     3024.64     2939.38    259.68 o 
   1  14  19        9.43        6.39     37.36 o 
   2  14  19      601.53      599.66     57.15 o 
   3  14  19       57.53       71.68     42.14 o 
   4  14  19       27.79       34.58     41.43 o 
   5  14  19        1.69       65.99     42.77 o 
   6  14  19      774.52      768.44     88.39 o 
   7  14  19        5.04        0.48     41.28 o 
   8  14  19      797.18      886.21     90.02 o 
   9  14  19      112.87      147.47     67.33 o 
  10  14  19       56.52      166.71     54.50 o 
   1  15  19     1241.67     1247.21     78.93 o 
   2  15  19      169.92      180.45     46.27 o 
   3  15  19      301.42      303.63     49.93 o 
   4  15  19      262.27      282.95     49.32 o 
   5  15  19      397.25      374.22     85.18 o 
   6  15  19       85.67       69.48     52.78 o 
   7  15  19      200.61      269.30    105.80 o 
   0  16  19      256.60      211.59    115.41 o 
   1  16  19      145.23      230.83    118.62 o 
   2  16  19        6.08        9.62    112.21 o 
   0   0  20    13087.78    12881.57   1032.32 o 
   1   0  20      581.44      580.07     40.09 o 
   2   0  20     1185.22     1160.27     62.62 o 
   3   0  20        5.30      -21.19     21.19 o 
   4   0  20     3000.30     3179.97    136.13 o 
   5   0  20      622.54      501.96     39.83 o 
   6   0  20     6156.41     6090.02    286.75 o 
   7   0  20       85.51       27.46     33.79 o 
   8   0  20     5060.81     5013.35    241.00 o 
   9   0  20     2905.35     2828.82    147.36 o 
  10   0  20      606.34      521.60     54.27 o 
  11   0  20      362.50      378.46     59.66 o 
  12   0  20      278.80      195.18     59.03 o 
  13   0  20      237.69      238.85     85.77 o 
  14   0  20      463.20      362.93     58.85 o 
  15   0  20      222.84      190.27     48.01 o 
  16   0  20     2299.21     2529.42    130.62 o 
  17   0  20     1241.62     1395.83     92.95 o 
  18   0  20     2293.85     2359.31    149.26 o 
  19   0  20      307.00      211.59    128.24 o 
   1   1  20      908.65      898.96     43.64 o 
   2   1  20     1769.22     1953.40     68.95 o 
   3   1  20      108.25      109.48     17.92 o 
   4   1  20     7175.65     7128.81    202.92 o 
   5   1  20      155.85      151.56     19.40 o 
   6   1  20      125.39       88.61     23.06 o 
   7   1  20       39.31       37.55     23.10 o 
   8   1  20     2824.81     2649.54     99.15 o 
   9   1  20        0.83       -4.97     24.76 o 
  10   1  20     1521.22     1502.98     68.01 o 
  11   1  20      203.37      266.49     63.62 o 
  12   1  20      421.89      384.16     37.56 o 
  13   1  20      118.82      130.96     33.68 o 
  14   1  20     2505.69     2729.40    100.64 o 
  15   1  20      299.52      248.78     34.12 o 
  16   1  20      175.18      186.54     35.19 o 
  17   1  20      181.02      157.59     40.11 o 
  18   1  20       37.03       76.07     41.06 o 
  19   1  20       86.04      153.26     71.46 o 
   0   2  20     1187.13     1084.52     68.62 o 
   1   2  20        6.80       44.10     19.61 o 
   2   2  20       23.79        6.69     15.40 o 
   3   2  20      957.20      933.18     41.80 o 
   4   2  20       68.15       48.28     17.58 o 
   5   2  20      639.13      540.33     32.27 o 
   6   2  20       89.49      103.15     24.01 o 
   7   2  20        5.64        3.13     22.99 o 
   8   2  20      335.08      383.35     33.59 o 
   9   2  20      578.65      625.01     41.10 o 
  10   2  20     3134.07     3082.22    113.29 o 
  11   2  20      730.85      723.88     46.70 o 
  12   2  20     1559.22     1654.08     75.83 o 
  13   2  20        4.75        8.10     30.47 o 
  14   2  20      582.73      605.49     46.84 o 
  15   2  20      107.24      160.05     35.11 o 
  16   2  20      158.69      173.69     36.89 o 
  17   2  20       72.76       53.22     35.93 o 
  18   2  20       80.79       87.76     41.60 o 
  19   2  20        0.41       -1.87     69.66 o 
   1   3  20      186.16      232.43     24.37 o 
   2   3  20      719.26      785.01     37.57 o 
   3   3  20     1424.50     1584.68     55.60 o 
   4   3  20      130.84      155.92     23.12 o 
   5   3  20      824.04      791.73     39.11 o 
   6   3  20        0.30       -4.58     20.35 o 
   7   3  20     2009.93     2020.48     79.41 o 
   8   3  20        0.84       12.68     24.03 o 
   9   3  20      530.85      485.29     37.64 o 
  10   3  20      325.26      256.53     32.59 o 
  11   3  20      631.44      634.06     43.86 o 
  12   3  20       11.74       -7.25     29.32 o 
  13   3  20     1605.01     1572.85     74.21 o 
  14   3  20        0.03      -31.19     31.19 o 
  15   3  20      894.06      902.71     53.46 o 
  16   3  20      268.10      194.06     38.08 o 
  17   3  20      156.58      208.45     40.34 o 
  18   3  20        0.52       28.32     39.32 o 
  19   3  20      306.48      253.27    128.24 o 
   0   4  20     8538.04     8123.73    325.20 o 
   1   4  20        6.32        8.77     18.72 o 
   2   4  20     2979.76     3150.76    119.96 o 
   3   4  20     1383.48     1370.29     51.78 o 
   4   4  20      122.76      222.93     22.40 o 
   5   4  20      245.23      354.98     27.26 o 
   6   4  20       18.16       -9.98     19.83 o 
   7   4  20      197.95      146.56     26.76 o 
   8   4  20      900.60      882.27     48.55 o 
   9   4  20      643.37      664.09     42.71 o 
  10   4  20     1961.06     1875.77     78.91 o 
  11   4  20      478.01      507.26     41.23 o 
  12   4  20     2058.41     1938.68     84.35 o 
  13   4  20       19.92       25.10     31.05 o 
  14   4  20      307.62      317.23     44.45 o 
  15   4  20      652.74      719.64     57.67 o 
  16   4  20       74.75       52.43     36.28 o 
  17   4  20      732.40      745.40     54.10 o 
  18   4  20      231.65      310.75     57.03 o 
   1   5  20     1497.85     1556.96     60.50 o 
   2   5  20     1480.81     1510.64     77.93 o 
   3   5  20       98.27       99.29     25.46 o 
   4   5  20       45.22       24.58     21.19 o 
   5   5  20     1303.80     1242.23     52.96 o 
   6   5  20      875.78      972.15     45.44 o 
   7   5  20     1725.36     1743.04     81.25 o 
   8   5  20     1599.55     1670.64     71.56 o 
   9   5  20       11.96      -25.34     25.34 o 
  10   5  20        3.74      -11.40     26.74 o 
  11   5  20        0.74       19.53     28.60 o 
  12   5  20      383.12      409.09     40.28 o 
  13   5  20        9.87       23.25     32.14 o 
  14   5  20      343.09      424.60     53.26 o 
  15   5  20       31.08       30.21     33.99 o 
  16   5  20       14.95        1.03     36.08 o 
  17   5  20        0.88       -2.79     36.69 o 
  18   5  20      233.43      311.30     90.59 o 
   0   6  20        2.89      -10.60     30.71 o 
   1   6  20     1792.89     1680.57     69.09 o 
   2   6  20      322.87      309.97     26.88 o 
   3   6  20     2907.86     2963.88     99.80 o 
   4   6  20     6646.04     6638.59    242.70 o 
   5   6  20     2211.58     2286.82     81.44 o 
   6   6  20     5296.42     5274.20    166.26 o 
   7   6  20     1037.93     1023.68     52.41 o 
   8   6  20     2006.73     1984.88     91.03 o 
   9   6  20     1232.35     1296.61     62.51 o 
  10   6  20       25.96       39.79     29.03 o 
  11   6  20      402.15      396.18     38.49 o 
  12   6  20       87.02      140.23     35.60 o 
  13   6  20       31.78       16.98     33.34 o 
  14   6  20     1113.47     1087.89     63.77 o 
  15   6  20      205.88      228.29     42.44 o 
  16   6  20     1999.90     2326.21     96.00 o 
  17   6  20      161.47      181.61     47.13 o 
  18   6  20      737.41      782.26    157.09 o 
   1   7  20      693.88      690.38     38.41 o 
   2   7  20      782.55      721.94     38.43 o 
   3   7  20      181.68      193.07     25.51 o 
   4   7  20      230.82      260.01     32.39 o 
   5   7  20      812.24      829.34     57.00 o 
   6   7  20      485.16      454.78     36.47 o 
   7   7  20     1222.13     1093.75     61.62 o 
   8   7  20     1277.07     1221.54     86.57 o 
   9   7  20       33.67       46.81     35.40 o 
  10   7  20      752.45      734.29     66.67 o 
  11   7  20      818.40      854.89     58.39 o 
  12   7  20      116.02       66.41     33.61 o 
  13   7  20      243.91      271.25     40.09 o 
  14   7  20      663.92      719.52     54.50 o 
  15   7  20       20.08       31.79     35.77 o 
  16   7  20      248.53      272.55     41.87 o 
  17   7  20      144.10      141.22     67.32 o 
   0   8  20     6464.29     6593.58    315.10 o 
   1   8  20       68.78      122.95     28.28 o 
   2   8  20     4074.43     3984.49    141.72 o 
   3   8  20      230.90      232.13     30.93 o 
   4   8  20      323.95      387.26     34.51 o 
   5   8  20      580.98      552.55     42.30 o 
   6   8  20       39.32      102.28     30.69 o 
   7   8  20      694.34      681.91     41.41 o 
   8   8  20      291.97      227.24     32.62 o 
   9   8  20      303.32      217.07     32.31 o 
  10   8  20     1665.10     1669.95     85.53 o 
  11   8  20        2.28      -12.05     35.85 o 
  12   8  20     4191.64     4317.14    156.03 o 
  13   8  20       71.73       83.77     37.13 o 
  14   8  20     1840.94     1960.25     85.05 o 
  15   8  20       30.01        8.25     36.14 o 
  16   8  20       21.08        0.17     47.62 o 
   1   9  20     1050.37     1132.56     76.23 o 
   2   9  20      144.63      155.63     31.14 o 
   3   9  20      169.60      191.22     39.96 o 
   4   9  20      464.43      424.86     41.77 o 
   5   9  20      511.61      510.54     45.45 o 
   6   9  20      180.59      131.58     37.86 o 
   7   9  20     1125.46     1104.45     57.90 o 
   8   9  20       35.65       -4.04     30.37 o 
   9   9  20      654.53      572.25     45.48 o 
  10   9  20      862.30      864.11     60.64 o 
  11   9  20       68.13       58.87     39.07 o 
  12   9  20       26.67       23.60     39.02 o 
  13   9  20       10.59      -39.94     39.94 o 
  14   9  20      287.93      366.82     44.94 o 
  15   9  20        1.00       90.35     54.07 o 
  16   9  20      972.26      965.00    147.47 o 
   0  10  20      674.50      679.92     94.52 o 
   1  10  20      135.23      104.18     30.76 o 
   2  10  20      794.17      843.45     51.48 o 
   3  10  20     1635.28     1671.39     84.71 o 
   4  10  20      534.77      502.98     46.39 o 
   5  10  20      433.84      445.89     60.62 o 
   6  10  20     1027.35     1015.92     64.41 o 
   7  10  20        6.24       -3.40     35.52 o 
   8  10  20     1744.85     1890.93    121.43 o 
   9  10  20      334.55      415.29     53.35 o 
  10  10  20     2176.50     2253.36    138.18 o 
  11  10  20      451.96      461.04     80.52 o 
  12  10  20      584.36      778.84     69.45 o 
  13  10  20      166.15      175.99     50.87 o 
  14  10  20        0.79      -38.20     63.89 o 
  15  10  20        0.25      208.39     99.38 o 
   1  11  20       36.16       41.05     31.09 o 
   2  11  20      326.87      333.14     38.53 o 
   3  11  20        9.25      -33.24     33.24 o 
   4  11  20      268.40      233.71     40.39 o 
   5  11  20       45.32      122.14     38.73 o 
   6  11  20      145.45      174.36     40.27 o 
   7  11  20        2.69       -4.08     40.38 o 
   8  11  20      571.63      631.10     61.60 o 
   9  11  20      133.80      122.30     48.08 o 
  10  11  20       39.85        5.85     41.74 o 
  11  11  20      363.82      299.20     64.48 o 
  12  11  20       56.03       16.14     59.17 o 
  13  11  20        7.96       25.65    112.21 o 
   0  12  20        0.97      -45.63     45.63 o 
   1  12  20       83.14       65.36     34.57 o 
   2  12  20      331.37      269.01     44.59 o 
   3  12  20     1130.03     1190.54     72.47 o 
   4  12  20     1333.40     1399.19     80.25 o 
   5  12  20      419.71      500.63     52.41 o 
   6  12  20     3712.41     3928.47    161.25 o 
   7  12  20       94.12       98.97     41.42 o 
   8  12  20     1180.30     1251.21     86.31 o 
   9  12  20      374.92      401.23     58.59 o 
  10  12  20        4.08      -43.64     43.64 o 
  11  12  20      105.79      109.23     46.60 o 
   1  13  20     1256.20     1350.70     74.46 o 
   2  13  20      464.27      493.91     52.81 o 
   3  13  20      173.14      227.18     44.90 o 
   4  13  20      178.10      194.97     44.94 o 
   5  13  20      322.87      358.73     49.28 o 
   6  13  20       29.64       26.56     40.44 o 
   7  13  20      155.85      129.34     44.02 o 
   8  13  20      204.78      228.45     61.14 o 
   9  13  20      214.81      232.29     77.28 o 
  10  13  20      328.59      442.42     92.97 o 
  11  13  20       53.73      -28.85     44.88 o 
   0  14  20     1242.01     1214.32     99.82 o 
   1  14  20      144.84      153.58     45.75 o 
   2  14  20      717.46      744.50     63.55 o 
   3  14  20        4.67      -23.28     39.20 o 
   4  14  20      647.69      635.87     58.62 o 
   5  14  20      295.36      278.39     61.18 o 
   6  14  20        2.52       50.35     42.90 o 
   7  14  20        7.52      -46.39     46.39 o 
   8  14  20      208.75       48.09     57.71 o 
   1  15  20      268.47      230.64     46.96 o 
   2  15  20       16.29      -15.23     38.28 o 
   3  15  20       51.77       -6.21     48.18 o 
   4  15  20        0.03        3.21     48.00 o 
   5  15  20       47.64       76.94     96.18 o 
   6  15  20        7.05       96.18     99.38 o 
   7  15  20      469.75      727.75    153.89 o 
   1   1  21     3365.54     3331.09    130.45 o 
   2   1  21        0.75       27.22     19.17 o 
   3   1  21      351.05      393.23     27.88 o 
   4   1  21        0.60       60.34     18.85 o 
   5   1  21     6789.27     7043.79    214.73 o 
   6   1  21        5.50       15.05     22.70 o 
   7   1  21    11140.92    11139.99    360.20 o 
   8   1  21      175.93      161.29     28.09 o 
   9   1  21     2146.92     2214.16     87.80 o 
  10   1  21      687.83      604.31     42.77 o 
  11   1  21        0.51       25.88     29.29 o 
  12   1  21      300.55      275.39     37.16 o 
  13   1  21       72.51      132.22     34.64 o 
  14   1  21        0.87       73.66     35.00 o 
  15   1  21      266.63      339.98     38.33 o 
  16   1  21      247.12      276.21     40.87 o 
  17   1  21      704.74      738.56     54.34 o 
  18   1  21      142.14      181.73     60.31 o 
  19   1  21      870.27     1077.20    173.12 o 
   0   2  21     1048.45     1085.79     69.71 o 
   1   2  21     1593.20     1971.38    132.14 o 
   2   2  21       18.12       21.48     19.97 o 
   3   2  21    11351.18    11939.72    357.83 o 
   4   2  21       46.01       29.39     20.42 o 
   5   2  21     4130.89     4283.13    136.07 o 
   6   2  21      266.51      250.42     29.15 o 
   7   2  21      310.97      240.10     28.85 o 
   8   2  21      172.55      174.74     29.29 o 
   9   2  21     3823.58     3794.72    134.68 o 
  10   2  21       11.14       10.09     27.81 o 
  11   2  21      911.44      886.90     52.68 o 
  12   2  21      593.55      586.21     45.32 o 
  13   2  21      364.05      409.62     63.56 o 
  14   2  21      913.78      945.42     57.94 o 
  15   2  21      573.34      635.98     61.63 o 
  16   2  21       90.28       94.64     36.77 o 
  17   2  21       17.09       53.32     38.65 o 
  18   2  21      260.98      408.90     65.99 o 
   1   3  21    10816.89    11188.73    333.90 o 
   2   3  21      475.44      489.63     30.13 o 
   3   3  21     3429.67     3394.98    160.59 o 
   4   3  21       10.17       90.34     22.34 o 
   5   3  21      228.29      204.75     28.38 o 
   6   3  21       65.51       73.78     24.34 o 
   7   3  21      404.97      365.32     35.10 o 
   8   3  21      120.98      110.99     26.85 o 
   9   3  21      876.56      878.56     49.89 o 
  10   3  21       40.04       24.24     28.23 o 
  11   3  21     4030.56     3868.66    139.09 o 
  12   3  21       42.62       36.60     31.09 o 
  13   3  21     1598.20     1689.50     78.86 o 
  14   3  21       34.34       12.97     33.98 o 
  15   3  21       35.97       11.94     33.92 o 
  16   3  21      838.89      816.35     54.57 o 
  17   3  21       40.28      107.46     39.35 o 
  18   3  21       51.43      101.55     68.33 o 
   0   4  21     1912.33     1874.98    105.73 o 
   1   4  21       60.79       39.59     20.35 o 
   2   4  21      802.35      888.86     41.89 o 
   3   4  21        3.87       -1.45     18.64 o 
   4   4  21        0.64       15.32     19.82 o 
   5   4  21       40.29       53.65     23.69 o 
   6   4  21      245.16      199.71     32.06 o 
   7   4  21       85.45       64.03     25.00 o 
   8   4  21      119.14       91.42     27.48 o 
   9   4  21       26.24        0.70     25.87 o 
  10   4  21       72.10       51.90     28.08 o 
  11   4  21      448.76      466.73     41.17 o 
  12   4  21       14.04      -23.54     30.33 o 
  13   4  21     1078.69     1074.48     61.67 o 
  14   4  21       29.60       -4.85     34.91 o 
  15   4  21      101.52      125.37     37.15 o 
  16   4  21        8.70      -24.97     34.73 o 
  17   4  21      313.69      320.71     46.32 o 
  18   4  21       41.37      -16.03    118.62 o 
   1   5  21     4153.14     4105.65    131.57 o 
   2   5  21       21.30      -20.20     20.20 o 
   3   5  21     1852.69     1952.39     85.38 o 
   4   5  21       68.15      116.71     24.95 o 
   5   5  21     2189.04     1998.56     80.46 o 
   6   5  21        4.92       18.23     27.98 o 
   7   5  21     2290.61     2032.46     90.53 o 
   8   5  21        0.60        9.16     28.95 o 
   9   5  21      404.64      357.36     35.88 o 
  10   5  21       51.58       48.72     29.63 o 
  11   5  21      130.85      132.45     33.61 o 
  12   5  21        6.84      -30.84     30.84 o 
  13   5  21      349.97      353.18     42.22 o 
  14   5  21      112.87      108.68     36.59 o 
  15   5  21     1223.61     1177.47     63.32 o 
  16   5  21      139.15      140.20     40.29 o 
  17   5  21      761.07      817.60     70.14 o 
   0   6  21      730.52      645.47     70.74 o 
   1   6  21      147.58      174.87     34.67 o 
   2   6  21      680.57      761.26     39.84 o 
   3   6  21     1569.82     1500.53     61.14 o 
   4   6  21       46.39       49.43     27.59 o 
   5   6  21       62.36       53.95     23.89 o 
   6   6  21       85.23       91.20     26.46 o 
   7   6  21      857.20      765.79     53.90 o 
   8   6  21       59.59       31.62     30.90 o 
   9   6  21     1453.27     1318.60     71.60 o 
  10   6  21       77.29       69.15     30.90 o 
  11   6  21      140.22      103.88     33.47 o 
  12   6  21       62.87       12.68     32.67 o 
  13   6  21       34.99       -7.29     34.60 o 
  14   6  21      134.55       55.00     38.17 o 
  15   6  21      104.40      125.91     41.43 o 
  16   6  21        1.06       39.55     37.77 o 
  17   6  21      130.38       80.37     64.94 o 
   1   7  21     1849.09     1869.29     70.84 o 
   2   7  21     1903.91     1932.68     77.19 o 
   3   7  21     1665.16     1826.39    118.84 o 
   4   7  21     1251.50     1241.43     65.25 o 
   5   7  21     1120.46      984.35     57.41 o 
   6   7  21      363.19      302.68     35.53 o 
   7   7  21      190.91      176.80     39.59 o 
   8   7  21        4.00        4.57     34.32 o 
   9   7  21      706.28      643.33     56.07 o 
  10   7  21       74.84       54.37     39.30 o 
  11   7  21     3415.33     3588.97    161.87 o 
  12   7  21      115.36       92.56     36.23 o 
  13   7  21     3122.48     3564.82    135.15 o 
  14   7  21       74.30       24.73     38.26 o 
  15   7  21     1345.15     1553.23     74.59 o 
  16   7  21       12.86       26.33     48.86 o 
   0   8  21     1189.64     1424.28     94.93 o 
   1   8  21      136.75      208.81     32.31 o 
   2   8  21      687.82      703.48     52.74 o 
   3   8  21        0.21      -28.33     28.33 o 
   4   8  21      585.99      536.40     42.15 o 
   5   8  21      691.92      760.10     50.70 o 
   6   8  21      797.85      738.97     48.03 o 
   7   8  21      482.21      442.12     42.92 o 
   8   8  21      298.74      239.75     39.53 o 
   9   8  21        4.38      -29.90     34.40 o 
  10   8  21      114.96       92.28     38.68 o 
  11   8  21       24.13        8.52     39.27 o 
  12   8  21        9.41      144.08     43.32 o 
  13   8  21        5.30        4.71     41.73 o 
  14   8  21      228.56      262.32     43.84 o 
  15   8  21        0.24      -12.89     41.99 o 
  16   8  21      165.18       73.74     73.89 o 
   1   9  21     2174.13     2108.17     88.29 o 
   2   9  21       96.91      147.19     32.12 o 
   3   9  21      400.09      447.37     44.61 o 
   4   9  21        8.73       78.45     33.84 o 
   5   9  21      112.41      115.39     46.16 o 
   6   9  21       47.66       -3.65     34.68 o 
   7   9  21      372.08      366.32     64.10 o 
   8   9  21      265.49      216.24     37.95 o 
   9   9  21     1957.04     1975.84    110.70 o 
  10   9  21       14.84       39.92     39.51 o 
  11   9  21     3003.49     3165.23    136.33 o 
  12   9  21       24.25       43.98     42.42 o 
  13   9  21     1035.69     1106.78     73.58 o 
  14   9  21        0.33       -3.48     51.85 o 
  15   9  21      478.42      583.49    121.83 o 
   0  10  21      699.29      821.84     72.59 o 
   1  10  21      583.15      596.65     45.41 o 
   2  10  21        7.59      109.31     36.25 o 
   3  10  21     1870.52     1968.71     95.97 o 
   4  10  21        9.48      138.89     37.11 o 
   5  10  21       82.16       57.16     35.32 o 
   6  10  21      171.60      174.11     38.06 o 
   7  10  21      981.45     1044.82     75.15 o 
   8  10  21      815.36      850.62     85.14 o 
   9  10  21     1859.95     1991.37    125.00 o 
  10  10  21       26.82       10.74     57.14 o 
  11  10  21      256.21      265.09     56.07 o 
  12  10  21      362.47      298.73     69.09 o 
  13  10  21      432.32      464.87    141.06 o 
  14  10  21        1.09      176.33     92.97 o 
   1  11  21        4.63       57.34     33.24 o 
   2  11  21     1431.68     1533.08    110.22 o 
   3  11  21      762.78      807.70     59.32 o 
   4  11  21     1935.25     2087.46    101.99 o 
   5  11  21     3414.85     3749.94    154.71 o 
   6  11  21        6.52       29.76     36.87 o 
   7  11  21     4021.44     4221.49    220.12 o 
   8  11  21       33.64       19.51     42.32 o 
   9  11  21      537.94      442.48     57.84 o 
  10  11  21       10.02       38.59     59.72 o 
  11  11  21      170.18      177.92     67.18 o 
  12  11  21      223.73      -22.44    112.21 o 
   0  12  21     2112.43     1935.96    126.42 o 
   1  12  21       10.55      114.50     36.32 o 
   2  12  21      279.39      308.18     54.22 o 
   3  12  21      396.25      270.77     56.60 o 
   4  12  21        9.29        6.34     39.37 o 
   5  12  21      132.66      117.37     41.65 o 
   6  12  21      111.82      110.89     42.30 o 
   7  12  21      181.12      153.63     58.45 o 
   8  12  21      284.13      303.25     55.11 o 
   9  12  21      323.45      303.98     55.35 o 
  10  12  21      230.54      307.14     54.06 o 
   1  13  21      154.41      170.51     43.72 o 
   2  13  21       72.35       71.77     42.69 o 
   3  13  21      737.54      862.87     65.85 o 
   4  13  21      170.57      169.18     57.95 o 
   5  13  21     1002.03      988.28     68.42 o 
   6  13  21      331.96      334.16     51.37 o 
   7  13  21      391.88      580.97     76.84 o 
   8  13  21        8.45      -18.86     49.31 o 
   9  13  21      473.03      272.51     80.15 o 
  10  13  21       74.34      -35.27     41.68 o 
   0  14  21      717.47      683.43     77.74 o 
   1  14  21       56.30       23.56     42.63 o 
   2  14  21      229.41      277.37     48.94 o 
   3  14  21      129.86      109.84     43.90 o 
   4  14  21        1.04       67.42     41.33 o 
   5  14  21       46.31       14.76     44.36 o 
   6  14  21       97.30       13.98     48.31 o 
   7  14  21       39.68       12.82     51.30 o 
   1  15  21      502.14      416.78    131.44 o 
   2  15  21      145.85      112.21    115.41 o 
   3  15  21       84.16      -12.82    112.21 o 
   0   0  22     4008.22     4257.52    365.48 o 
   1   0  22        0.91      -24.04     38.54 o 
   2   0  22     5731.94     5226.08    317.29 o 
   3   0  22       15.33       49.87     34.86 o 
   4   0  22     1405.98     1527.39     78.58 o 
   5   0  22      520.05      458.77     49.70 o 
   6   0  22    18583.88    18216.02    822.08 o 
   7   0  22        6.36       49.46     36.76 o 
   8   0  22     9996.38    10073.63    464.31 o 
   9   0  22        2.64      -32.53     37.67 o 
  10   0  22     1505.34     1395.70    108.32 o 
  11   0  22      294.46      439.38     69.56 o 
  12   0  22      221.44      347.70     55.84 o 
  13   0  22      190.08      284.59     58.36 o 
  14   0  22        1.64       12.22     48.72 o 
  15   0  22       25.52       55.51     45.50 o 
  16   0  22      719.88      731.05     77.28 o 
  17   0  22       12.50      -30.83     61.33 o 
   1   1  22      186.23      224.71     33.55 o 
   2   1  22     5409.33     5374.07    183.19 o 
   3   1  22      403.78      379.98     42.18 o 
   4   1  22     4344.62     4615.72    146.31 o 
   5   1  22       56.18      117.27     25.58 o 
   6   1  22     3461.26     3390.09    121.06 o 
   7   1  22      349.55      347.58     40.15 o 
   8   1  22     1219.26     1229.41     60.13 o 
   9   1  22       44.46       74.65     28.71 o 
  10   1  22     2516.07     2381.44    109.59 o 
  11   1  22      209.51      223.06     34.21 o 
  12   1  22      136.14      131.99     35.00 o 
  13   1  22      222.56      239.62     42.53 o 
  14   1  22      141.00      151.27     38.55 o 
  15   1  22       56.63       80.02     36.80 o 
  16   1  22      504.27      564.93     48.91 o 
  17   1  22       13.88       89.56     42.19 o 
  18   1  22       25.14      109.00    112.21 o 
   0   2  22       35.05        0.37     39.62 o 
   1   2  22      874.32      805.42     49.26 o 
   2   2  22      683.00      698.82     40.21 o 
   3   2  22      723.52      786.08     46.85 o 
   4   2  22     2826.99     2755.29     94.39 o 
   5   2  22      213.79      223.31     33.09 o 
   6   2  22      859.71      757.33     49.07 o 
   7   2  22      259.71      237.73     30.90 o 
   8   2  22     1539.93     1700.18     73.38 o 
   9   2  22       34.41      110.12     29.84 o 
  10   2  22     1122.65     1049.41     57.53 o 
  11   2  22       14.75       12.90     30.19 o 
  12   2  22     1074.33      955.72     56.84 o 
  13   2  22       67.57       44.34     34.13 o 
  14   2  22        8.65       59.30     37.12 o 
  15   2  22      399.82      397.28     42.91 o 
  16   2  22       77.99      100.57     39.86 o 
  17   2  22      341.23      369.08     47.28 o 
  18   2  22      539.25      686.08    141.06 o 
   1   3  22      790.82      809.72     44.06 o 
   2   3  22     2672.75     2590.19     96.03 o 
   3   3  22      554.27      500.49     33.23 o 
   4   3  22     3558.90     3682.89    130.56 o 
   5   3  22     1506.87     1559.54     68.53 o 
   6   3  22       74.66      120.91     30.77 o 
   7   3  22       75.66       97.96     30.65 o 
   8   3  22       84.43      116.92     29.36 o 
   9   3  22       10.42      -11.90     27.27 o 
  10   3  22      565.13      566.61     43.78 o 
  11   3  22       82.00       49.38     30.76 o 
  12   3  22      326.80      389.98     40.24 o 
  13   3  22       73.20       84.10     35.26 o 
  14   3  22        0.42       17.20     36.34 o 
  15   3  22       63.89      109.45     37.02 o 
  16   3  22       68.91       95.84     39.46 o 
  17   3  22      169.73      224.04     50.24 o 
   0   4  22    19855.66    20969.72    949.07 o 
   1   4  22      359.76      372.86     31.59 o 
   2   4  22     7185.83     7179.87    219.33 o 
   3   4  22      513.67      617.95     38.80 o 
   4   4  22      581.51      601.29     44.02 o 
   5   4  22        6.72       16.74     25.23 o 
   6   4  22       55.85       81.58     31.24 o 
   7   4  22      891.67      841.82     53.85 o 
   8   4  22       19.10      -28.97     28.97 o 
   9   4  22       52.34       12.16     27.48 o 
  10   4  22      106.33       84.03     31.25 o 
  11   4  22       21.34       45.65     31.76 o 
  12   4  22      483.72      476.72     44.57 o 
  13   4  22        2.94       47.22     35.49 o 
  14   4  22     1178.27     1146.30     67.06 o 
  15   4  22       35.23      114.01     37.90 o 
  16   4  22      279.92      342.53     44.54 o 
  17   4  22       40.24       52.55     77.01 o 
   1   5  22      110.53      117.15     24.18 o 
   2   5  22      459.18      439.72     36.87 o 
   3   5  22      218.25      214.60     29.72 o 
   4   5  22      123.59      295.59     59.69 o 
   5   5  22        4.04       45.54     26.86 o 
   6   5  22       81.29      123.47     31.25 o 
   7   5  22      557.59      466.31     42.87 o 
   8   5  22      111.83      126.67     35.67 o 
   9   5  22      512.91      535.01     49.65 o 
  10   5  22       67.78       30.70     34.14 o 
  11   5  22      187.58      165.67     35.98 o 
  12   5  22       16.15      -10.03     33.11 o 
  13   5  22      351.26      243.33     41.12 o 
  14   5  22       72.02      126.87     40.49 o 
  15   5  22       21.07       36.23     37.39 o 
  16   5  22      183.53      186.90     42.77 o 
  17   5  22       50.66      144.27    102.59 o 
   0   6  22      378.25      339.92     44.66 o 
   1   6  22       90.43       71.87     26.23 o 
   2   6  22     1331.02     1552.84     94.54 o 
   3   6  22      256.64      340.09     36.82 o 
   4   6  22     1534.22     1546.24    150.07 o 
   5   6  22      272.18      273.98     36.49 o 
   6   6  22      729.54      727.58     51.50 o 
   7   6  22        4.89        0.27     30.15 o 
   8   6  22     1012.99      943.16     86.30 o 
   9   6  22      728.75      752.13     62.32 o 
  10   6  22     1092.55     1058.77     68.37 o 
  11   6  22      322.24      277.57     44.31 o 
  12   6  22     1358.45     1434.11     80.84 o 
  13   6  22        3.22       -7.33     36.58 o 
  14   6  22     1347.70     1353.98     73.10 o 
  15   6  22      592.06      571.78     52.48 o 
  16   6  22      816.54      788.00     73.84 o 
   1   7  22      729.61      815.69     47.51 o 
   2   7  22       15.55      -12.96     22.86 o 
   3   7  22       60.12       56.73     29.59 o 
   4   7  22      124.20       11.95     32.55 o 
   5   7  22      149.24      108.19     30.61 o 
   6   7  22      651.61      732.90    118.94 o 
   7   7  22        6.31       56.64     37.01 o 
   8   7  22       60.04      123.81     40.68 o 
   9   7  22       92.59       45.42     39.92 o 
  10   7  22        7.09      -39.37     39.37 o 
  11   7  22      402.37      422.70     64.64 o 
  12   7  22       77.79       13.36     38.53 o 
  13   7  22      537.25      607.41     58.59 o 
  14   7  22      421.20      378.30     52.60 o 
  15   7  22        1.21      -27.59     39.76 o 
  16   7  22      103.52      120.88     74.61 o 
   0   8  22     2560.49     2631.04    145.58 o 
   1   8  22      718.35      824.19     71.21 o 
   2   8  22     1042.51      923.69     53.12 o 
   3   8  22      104.04       76.90     32.17 o 
   4   8  22       34.40      -30.00     30.00 o 
   5   8  22       96.98      108.21     31.94 o 
   6   8  22        6.00       -6.98     27.14 o 
   7   8  22      393.29      425.94     49.92 o 
   8   8  22     1010.93      974.66     63.32 o 
   9   8  22       53.20       33.82     37.27 o 
  10   8  22     2800.81     2774.93    123.57 o 
  11   8  22        7.94        3.91     40.10 o 
  12   8  22     4651.00     4943.97    195.49 o 
  13   8  22       57.79       55.61     43.95 o 
  14   8  22     1211.51     1239.95     79.81 o 
  15   8  22        2.02       81.75     73.17 o 
   1   9  22       63.90       39.17     29.61 o 
   2   9  22     1404.38     1540.49     79.71 o 
   3   9  22      328.40      391.55     60.96 o 
   4   9  22      398.26      389.80     44.06 o 
   5   9  22     1816.73     1909.24    153.17 o 
   6   9  22      476.16      446.33     54.89 o 
   7   9  22        4.33       38.94     37.26 o 
   8   9  22     1719.86     1671.36    117.10 o 
   9   9  22      142.33       98.98     44.23 o 
  10   9  22      959.67      896.04     64.50 o 
  11   9  22        7.15       27.58     40.95 o 
  12   9  22      118.71       34.05     43.06 o 
  13   9  22        1.16      -23.59     41.90 o 
  14   9  22     1161.46     1281.31    124.44 o 
   0  10  22       28.94      -33.36     41.15 o 
   1  10  22      167.64      157.96     34.79 o 
   2  10  22      551.43      604.65     63.67 o 
   3  10  22      777.28      843.84     74.31 o 
   4  10  22     1720.83     1901.30    101.36 o 
   5  10  22        9.69       58.30     36.78 o 
   6  10  22     1999.85     2089.94    112.12 o 
   7  10  22       16.94      -39.08     40.46 o 
   8  10  22     1292.82     1294.46    102.34 o 
   9  10  22       44.31       99.83     57.86 o 
  10  10  22        5.11       30.74     56.13 o 
  11  10  22      196.10      182.74     67.02 o 
  12  10  22        7.28       52.09     59.72 o 
   1  11  22     1009.82      856.59     55.35 o 
   2  11  22       40.77       63.35     37.14 o 
   3  11  22       32.83       47.47     37.69 o 
   4  11  22       48.59       52.20     38.00 o 
   5  11  22        1.68       44.72     38.29 o 
   6  11  22        1.19      -42.03     42.03 o 
   7  11  22        0.49        5.90     43.11 o 
   8  11  22       53.08       30.21     44.15 o 
   9  11  22       65.19        6.99     56.42 o 
  10  11  22      137.48       89.77     62.93 o 
   0  12  22        7.00      126.52     54.21 o 
   1  12  22       20.71      125.99     41.69 o 
   2  12  22       64.50       71.67     40.58 o 
   3  12  22        2.17      -21.01     38.21 o 
   4  12  22     1986.86     2057.33    103.80 o 
   5  12  22       69.07       89.32     41.43 o 
   6  12  22     2073.35     2112.94    105.24 o 
   7  12  22       65.78      149.13     57.32 o 
   8  12  22      831.48      845.49     86.20 o 
   9  12  22       75.44       73.00     41.51 o 
   1  13  22      406.99      394.58     50.19 o 
   2  13  22      167.05      217.35     46.67 o 
   3  13  22       49.49       46.86     41.60 o 
   4  13  22      231.12      244.83     46.83 o 
   5  13  22      159.51      171.82     44.85 o 
   6  13  22       39.39      -27.98     39.67 o 
   7  13  22      189.14      222.71     69.92 o 
   8  13  22      882.13      884.85    125.03 o 
   9  13  22      289.99      285.33     76.94 o 
   0  14  22      451.10      430.96     82.16 o 
   1  14  22      569.43      532.65     73.05 o 
   2  14  22      308.51      202.84     45.14 o 
   3  14  22      980.95      983.00     77.83 o 
   4  14  22       13.34       -1.62     48.03 o 
   5  14  22      518.22      512.00     78.96 o 
   6  14  22      183.71       67.33     99.38 o 
   1  15  22      333.55      419.98    131.44 o 
   1   1  23      203.85      207.90     34.79 o 
   2   1  23      993.35      939.69     54.74 o 
   3   1  23      292.87      259.99     30.61 o 
   4   1  23      674.63      672.52     41.75 o 
   5   1  23     1807.30     1839.32    105.07 o 
   6   1  23      138.19      151.78     31.99 o 
   7   1  23     4107.93     4194.52    147.03 o 
   8   1  23      511.10      553.29     41.42 o 
   9   1  23     3071.59     3131.01    117.02 o 
  10   1  23      517.67      543.80     42.73 o 
  11   1  23      989.14      949.54     55.65 o 
  12   1  23       61.31       62.62     33.81 o 
  13   1  23      148.90      176.29     39.29 o 
  14   1  23      400.45      350.68     44.90 o 
  15   1  23      197.44      148.52     41.82 o 
  16   1  23      343.15      348.59     45.23 o 
  17   1  23      551.06      549.04     94.06 o 
   0   2  23      127.93      177.30     48.70 o 
   1   2  23      148.62      131.37     33.18 o 
   2   2  23        4.23       25.55     26.54 o 
   3   2  23     2383.15     2499.51     87.54 o 
   4   2  23     1029.13     1029.19     52.38 o 
   5   2  23     3172.98     3079.24    126.15 o 
   6   2  23     1031.65     1001.85     75.18 o 
   7   2  23      747.73      637.21     47.82 o 
   8   2  23        2.92       85.19     29.95 o 
   9   2  23        5.55      122.72     31.12 o 
  10   2  23      136.27      115.37     33.20 o 
  11   2  23      300.30      382.03     55.99 o 
  12   2  23      991.03      966.35     59.10 o 
  13   2  23        3.34      -32.78     33.71 o 
  14   2  23        7.67      -20.76     35.93 o 
  15   2  23       78.20       92.47     40.87 o 
  16   2  23       12.77       31.82     39.07 o 
  17   2  23       80.17       66.27     78.55 o 
   1   3  23     4624.85     4646.17    177.14 o 
   2   3  23      889.22      881.84     47.35 o 
   3   3  23     2006.17     2029.74     96.30 o 
   4   3  23     3214.01     3084.58    112.47 o 
   5   3  23     1367.00     1376.25     77.50 o 
   6   3  23     1294.58     1254.19     66.46 o 
   7   3  23      307.52      443.35     73.19 o 
   8   3  23        5.77       87.52     34.81 o 
   9   3  23       22.14       51.87     33.97 o 
  10   3  23      203.66      236.78     36.17 o 
  11   3  23      611.18      596.67     46.75 o 
  12   3  23      306.61      265.41     40.49 o 
  13   3  23     1249.32     1221.72    100.40 o 
  14   3  23       83.67      205.85     41.38 o 
  15   3  23      930.09      942.53     62.11 o 
  16   3  23      145.61      134.32     42.63 o 
  17   3  23      124.07      157.09    105.80 o 
   0   4  23     3521.08     3925.46    244.80 o 
   1   4  23      778.42      751.02     92.84 o 
   2   4  23      757.55      712.84     42.90 o 
   3   4  23       37.25      -18.01     23.42 o 
   4   4  23     1366.07     1336.18     68.47 o 
   5   4  23        4.88       99.29     31.50 o 
   6   4  23     6056.85     5956.39    222.39 o 
   7   4  23       48.69       83.70     34.07 o 
   8   4  23     1126.23     1095.15     64.13 o 
   9   4  23        5.08      -24.77     32.83 o 
  10   4  23       52.23       16.19     35.44 o 
  11   4  23      112.28      109.57     34.57 o 
  12   4  23     1734.27     1855.49     85.77 o 
  13   4  23      260.22      291.20     43.13 o 
  14   4  23     1127.67     1133.03     67.00 o 
  15   4  23       76.94       24.02     40.74 o 
  16   4  23       20.74       25.47     43.68 o 
   1   5  23     2462.37     2686.25    124.32 o 
   2   5  23     3103.17     3132.78    115.18 o 
   3   5  23     2995.09     3411.59    247.78 o 
   4   5  23     2548.60     2574.95    109.41 o 
   5   5  23     1465.03     1593.74     97.20 o 
   6   5  23      171.51      156.74     35.32 o 
   7   5  23     1278.64     1229.06     68.41 o 
   8   5  23     3487.43     3503.75    141.54 o 
   9   5  23      751.28      741.73     54.79 o 
  10   5  23     2806.55     2887.65    124.05 o 
  11   5  23      859.32      965.84     98.83 o 
  12   5  23      162.04      192.21     43.80 o 
  13   5  23      369.08      395.29     46.95 o 
  14   5  23     1208.94     1226.26     70.78 o 
  15   5  23      306.78      246.62     47.05 o 
  16   5  23      559.38      698.90    137.86 o 
   0   6  23     1003.53      957.14     81.95 o 
   1   6  23        7.65       -3.27     26.10 o 
   2   6  23        6.71      107.17     26.09 o 
   3   6  23        4.16       90.88     31.70 o 
   4   6  23      237.28      343.28     39.22 o 
   5   6  23      141.18      102.34     33.29 o 
   6   6  23      123.49       91.22     34.66 o 
   7   6  23       57.99       78.27     34.58 o 
   8   6  23      359.01      439.37     45.73 o 
   9   6  23       85.38      205.99     40.49 o 
  10   6  23     1163.01     1248.82     73.87 o 
  11   6  23      386.88      369.04     49.01 o 
  12   6  23      407.72      347.67     49.95 o 
  13   6  23      234.99      195.92     48.53 o 
  14   6  23        3.16       22.91     44.03 o 
  15   6  23      121.83      108.05     41.95 o 
  16   6  23       41.18      -73.74     83.36 o 
   1   7  23     1995.22     1992.10    109.86 o 
   2   7  23      336.93      375.58     36.00 o 
   3   7  23      856.68      922.31     76.40 o 
   4   7  23     1361.48     1187.42     75.43 o 
   5   7  23      114.26       86.61     37.01 o 
   6   7  23      708.80      762.18     68.88 o 
   7   7  23     1028.73      963.04     78.53 o 
   8   7  23       43.15      124.82     61.95 o 
   9   7  23     2720.01     2616.60    201.76 o 
  10   7  23      605.50      607.08     61.07 o 
  11   7  23     2949.36     2915.10    141.67 o 
  12   7  23      691.67      733.15     61.01 o 
  13   7  23      940.47      990.21     70.39 o 
  14   7  23      116.44       68.38     45.30 o 
  15   7  23      335.87      266.10    134.65 o 
   0   8  23      757.85      954.00    109.89 o 
   1   8  23      167.57      252.04     34.41 o 
   2   8  23     2103.05     2111.54     97.94 o 
   3   8  23        3.78      -30.16     30.16 o 
   4   8  23       51.77       10.32     35.73 o 
   5   8  23      183.71      175.36     42.68 o 
   6   8  23      746.61      828.92     84.27 o 
   7   8  23      446.05      518.25    117.54 o 
   8   8  23      506.83      573.73     58.32 o 
   9   8  23      509.76      505.09     52.27 o 
  10   8  23       50.06       82.52     41.93 o 
  11   8  23       20.76       92.41     43.34 o 
  12   8  23      890.44      886.04     65.88 o 
  13   8  23      112.13      114.68     45.41 o 
  14   8  23      448.70      503.94     88.50 o 
   1   9  23      909.98      831.50     51.80 o 
   2   9  23      522.44      494.82     46.34 o 
   3   9  23      778.26      819.31     66.51 o 
   4   9  23      191.05      169.88     38.70 o 
   5   9  23     1589.49     1613.99    128.89 o 
   6   9  23       31.13       52.86     49.91 o 
   7   9  23      428.44      404.74     64.57 o 
   8   9  23      383.25      374.04     65.38 o 
   9   9  23      621.03      486.41     79.56 o 
  10   9  23      269.53      343.47     70.29 o 
  11   9  23      203.13      217.85     48.00 o 
  12   9  23      119.51      138.62     47.89 o 
  13   9  23      189.06      159.61     71.58 o 
  14   9  23       61.39       38.28     75.31 o 
   0  10  23      176.13       98.17     49.34 o 
   1  10  23       84.06       81.91     36.02 o 
   2  10  23      293.68      332.46     44.64 o 
   3  10  23      104.87       27.55     36.32 o 
   4  10  23      324.72      345.18     56.53 o 
   5  10  23       10.18      -35.90     39.39 o 
   6  10  23       35.28        8.40     42.01 o 
   7  10  23      359.32      489.54     69.60 o 
   8  10  23      447.97      541.45     75.21 o 
   9  10  23      549.78      433.77     74.45 o 
  10  10  23      147.85      159.27     65.73 o 
  11  10  23       40.62       18.87     62.53 o 
   1  11  23      116.61      112.61     40.83 o 
   2  11  23      155.81      186.66     43.35 o 
   3  11  23      978.37      911.61     65.29 o 
   4  11  23      321.53      220.21     43.55 o 
   5  11  23     1864.14     1992.44    130.15 o 
   6  11  23      343.51      346.36     59.41 o 
   7  11  23      922.52      871.35     89.45 o 
   8  11  23      791.26      773.79     87.44 o 
   9  11  23        3.82      -39.73     60.39 o 
   0  12  23      502.98      572.22     70.89 o 
   1  12  23      102.47       26.58     40.95 o 
   2  12  23       68.76       46.71     41.12 o 
   3  12  23      424.92      463.47     51.67 o 
   4  12  23      473.55      430.37     52.46 o 
   5  12  23       30.74       39.43     39.34 o 
   6  12  23      182.63      159.64     57.40 o 
   7  12  23      600.57      534.08     63.44 o 
   8  12  23       91.95      176.80     84.99 o 
   1  13  23      263.95      331.93     50.16 o 
   2  13  23     1108.22     1173.40     76.70 o 
   3  13  23      163.88      247.44     46.91 o 
   4  13  23      773.48      703.65     60.68 o 
   5  13  23       13.06       20.41     44.42 o 
   6  13  23        2.58       41.68     64.12 o 
   7  13  23      401.36      282.13     76.94 o 
   8  13  23      314.38      218.01     76.94 o 
   1  14  23        1.65      -89.90     99.38 o 
   2  14  23      130.13      172.25     73.89 o 
   3  14  23       12.22      -40.98     88.16 o 
   4  14  23       19.25       67.33     99.38 o 
   5  14  23        9.46       51.30    102.59 o 
   0   0  24    10521.09    11076.61    897.67 o 
   1   0  24        4.28      -39.24     39.24 o 
   2   0  24     4459.22     4646.22    282.23 o 
   3   0  24      113.78      103.42     39.37 o 
   4   0  24       55.93       11.78     48.70 o 
   5   0  24        2.82       43.79     46.43 o 
   6   0  24      268.83      304.97    128.24 o 
   7   0  24      454.33      559.11     58.96 o 
   8   0  24      770.95      724.50    103.51 o 
   9   0  24     2200.55     2215.02    128.67 o 
  10   0  24     2405.27     2261.82    134.05 o 
  11   0  24       19.24      -33.54     46.06 o 
  12   0  24     2117.50     2395.92    178.58 o 
  13   0  24       71.09       99.38     54.01 o 
  14   0  24      224.73      208.96     61.45 o 
  15   0  24       50.00      138.67     54.49 o 
  16   0  24       64.52       73.69     79.31 o 
   1   1  24     1452.29     1523.93    100.88 o 
   2   1  24     2069.82     1898.62     86.54 o 
   3   1  24      160.36      143.97     28.21 o 
   4   1  24       47.62        5.26     32.33 o 
   5   1  24       31.03       48.00     35.05 o 
   6   1  24      523.54      493.18     43.50 o 
   7   1  24       41.79       32.80     31.99 o 
   8   1  24      553.44      498.35     44.83 o 
   9   1  24      587.87      451.15     40.49 o 
  10   1  24       30.06       71.44     31.49 o 
  11   1  24      259.17      341.26     40.44 o 
  12   1  24       36.52       36.01     35.28 o 
  13   1  24      103.78      126.36     39.91 o 
  14   1  24       11.43      -37.03     37.03 o 
  15   1  24        1.17      -39.50     39.50 o 
  16   1  24        7.84       34.22     53.53 o 
  17   1  24      102.18      185.95    109.00 o 
   0   2  24     1877.86     1735.57    131.48 o 
   1   2  24     1556.27     1451.59    102.73 o 
   2   2  24     1212.44     1126.17     78.63 o 
   3   2  24     4609.26     4635.83    177.17 o 
   4   2  24     2353.84     2407.91    103.66 o 
   5   2  24      367.58      359.29     39.33 o 
   6   2  24     2507.51     2508.93    107.93 o 
   7   2  24       96.30      141.76     34.87 o 
   8   2  24      524.75      643.12     65.85 o 
   9   2  24     1111.89     1101.08     65.53 o 
  10   2  24      604.30      630.03     47.38 o 
  11   2  24      723.14      752.73     52.26 o 
  12   2  24      448.50      369.92     43.02 o 
  13   2  24       16.41      -27.19     36.04 o 
  14   2  24      632.07      562.07     52.56 o 
  15   2  24      524.26      530.84     53.04 o 
  16   2  24      391.61      362.57     76.39 o 
   1   3  24     1731.27     1647.00     89.31 o 
   2   3  24      257.22      290.98     34.89 o 
   3   3  24     1131.97     1045.15     59.41 o 
   4   3  24     1385.67     1311.84     63.47 o 
   5   3  24     2819.09     2757.41    114.76 o 
   6   3  24       64.19       46.22     33.09 o 
   7   3  24     2408.31     2335.85    103.28 o 
   8   3  24      417.60      453.35     71.04 o 
   9   3  24       10.49        9.40     33.97 o 
  10   3  24      882.93      744.75     56.80 o 
  11   3  24     1009.16      987.48     65.85 o 
  12   3  24        7.40      -31.52     34.11 o 
  13   3  24     1392.42     1415.90     74.72 o 
  14   3  24       33.74       91.41     40.40 o 
  15   3  24      465.20      481.29     51.92 o 
  16   3  24        1.36      -53.26     69.29 o 
   0   4  24      303.76      366.92     62.06 o 
   1   4  24       13.11       83.29     34.32 o 
   2   4  24     1319.95     1228.32     59.50 o 
   3   4  24       18.11      -13.01     27.98 o 
   4   4  24     4091.89     4161.86    160.99 o 
   5   4  24     1477.42     1475.10     76.63 o 
   6   4  24     2833.49     3037.61    174.89 o 
   7   4  24     1676.75     1757.21     87.02 o 
   8   4  24     1587.66     1532.62     79.50 o 
   9   4  24     1098.64     1000.87     63.34 o 
  10   4  24       65.98       25.32     36.93 o 
  11   4  24        1.79       40.80     40.39 o 
  12   4  24      248.96      365.76     69.22 o 
  13   4  24       13.67       59.64     38.41 o 
  14   4  24      456.44      504.89     62.36 o 
  15   4  24      664.79      719.27     58.55 o 
  16   4  24      328.32      512.95    121.83 o 
   1   5  24     2465.99     2487.69    120.52 o 
   2   5  24       76.15      129.07     29.22 o 
   3   5  24      452.27      558.78     45.63 o 
   4   5  24      648.70      825.18     90.92 o 
   5   5  24     1003.62     1039.12     69.35 o 
   6   5  24      242.29      197.30     64.93 o 
   7   5  24     3040.64     2986.08    125.23 o 
   8   5  24      175.68      188.92     37.63 o 
   9   5  24      886.23      866.29     60.26 o 
  10   5  24        0.61       91.74     40.02 o 
  11   5  24      164.35      207.66     45.33 o 
  12   5  24      270.64      296.84     50.84 o 
  13   5  24       67.50       52.19     44.73 o 
  14   5  24      201.31      255.16     51.79 o 
  15   5  24       27.02       39.92     58.18 o 
  16   5  24      207.92      343.04    105.80 o 
   0   6  24     1206.56     1293.03     87.41 o 
   1   6  24     1882.84     1731.59     83.85 o 
   2   6  24      700.85      800.10    121.24 o 
   3   6  24     6636.43     6904.92    256.16 o 
   4   6  24     1141.13     1268.90    104.26 o 
   5   6  24     1825.36     1741.56    134.66 o 
   6   6  24     1277.81     1271.74     78.73 o 
   7   6  24      310.86      305.61     42.67 o 
   8   6  24     2414.96     2384.93    107.94 o 
   9   6  24     4488.75     4430.03    176.00 o 
  10   6  24     2159.66     2163.95    103.98 o 
  11   6  24     1545.41     1439.80    103.26 o 
  12   6  24      350.08      350.32     50.68 o 
  13   6  24       44.64        2.91     43.77 o 
  14   6  24        1.36      -23.38     48.83 o 
   1   7  24     1508.09     1500.65     70.41 o 
   2   7  24      203.38      228.59     36.64 o 
   3   7  24      274.14      171.02     44.81 o 
   4   7  24        8.04       -7.39     34.05 o 
   5   7  24     1777.42     1858.36    116.08 o 
   6   7  24      215.68      226.60     49.53 o 
   7   7  24     2709.27     2678.56    150.19 o 
   8   7  24       45.23       86.12     44.79 o 
   9   7  24      237.09      220.04     48.05 o 
  10   7  24       12.39      -15.19     44.60 o 
  11   7  24     2092.72     1928.31    110.37 o 
  12   7  24       59.04       36.26     44.62 o 
  13   7  24     1156.81     1007.96     71.81 o 
  14   7  24       66.20       58.20     70.56 o 
   0   8  24      829.25      990.60     79.42 o 
   1   8  24       29.23       58.69     31.44 o 
   2   8  24     1071.20     1131.00     66.93 o 
   3   8  24      551.01      466.12     46.22 o 
   4   8  24      239.98      265.42     58.35 o 
   5   8  24       58.83      131.70     45.35 o 
   6   8  24      849.82      887.57     82.23 o 
   7   8  24     1189.32     1211.21     79.97 o 
   8   8  24     1803.27     1820.14    105.03 o 
   9   8  24      150.91      153.36     43.75 o 
  10   8  24      314.64      350.22     51.14 o 
  11   8  24        9.72       -1.08     42.61 o 
  12   8  24      512.63      583.08     61.47 o 
  13   8  24      182.63      231.02     73.54 o 
   1   9  24      484.88      545.22     49.26 o 
   2   9  24       53.51       26.05     33.17 o 
   3   9  24      256.76      340.07     46.19 o 
   4   9  24       18.28       46.52     38.88 o 
   5   9  24        4.43       -6.98     40.57 o 
   6   9  24      305.18      326.94    113.33 o 
   7   9  24      575.85      476.99     68.60 o 
   8   9  24       44.20      109.21     56.68 o 
   9   9  24      919.64      904.00     89.99 o 
  10   9  24       43.69       60.46     61.86 o 
  11   9  24      283.16      315.79     63.17 o 
  12   9  24      298.91      148.08     75.27 o 
  13   9  24       86.81       64.21     94.58 o 
   0  10  24      108.41       21.35     49.27 o 
   1  10  24      138.22       48.75     37.26 o 
   2  10  24      561.42      638.06     54.84 o 
   3  10  24       43.00       61.86     38.11 o 
   4  10  24     2175.00     2129.34    135.68 o 
   5  10  24      354.29      367.01     61.45 o 
   6  10  24      457.47      496.22    100.34 o 
   7  10  24      125.05      148.82     60.33 o 
   8  10  24        9.74        7.43     58.28 o 
   9  10  24      208.03      161.62     65.80 o 
  10  10  24        3.64       -9.62    105.80 o 
   1  11  24        7.29      -31.99     38.05 o 
   2  11  24      423.71      377.68     49.41 o 
   3  11  24        4.22      -37.21     37.21 o 
   4  11  24      189.19       98.85     40.63 o 
   5  11  24       56.16      -16.97     39.60 o 
   6  11  24       14.94       47.38     61.04 o 
   7  11  24        0.30      -45.43     56.37 o 
   8  11  24      315.39      264.74     72.00 o 
   0  12  24     1620.18     1691.49    148.47 o 
   1  12  24      222.33      140.48     44.41 o 
   2  12  24      410.07      399.43     52.41 o 
   3  12  24       21.59       17.00     40.57 o 
   4  12  24       23.74      -17.54     38.06 o 
   5  12  24      147.12      176.84     57.98 o 
   6  12  24       43.57       44.00     56.74 o 
   1  13  24       14.77      -38.72     38.72 o 
   2  13  24        0.01      -40.72     40.72 o 
   3  13  24       65.99       73.78     49.05 o 
   4  13  24       67.16       82.41     70.50 o 
   5  13  24        3.67      -52.05     64.12 o 
   1   1  25    14186.96    14469.88    581.88 o 
   2   1  25       33.52       88.29     33.88 o 
   3   1  25     1970.82     2148.88    108.95 o 
   4   1  25        0.91        9.79     34.79 o 
   5   1  25      629.00      586.65     53.51 o 
   6   1  25      352.88      247.99     42.93 o 
   7   1  25      750.49      724.56     60.10 o 
   8   1  25       48.78       74.78     33.14 o 
   9   1  25      131.24       89.86     36.32 o 
  10   1  25      168.48      191.59     40.83 o 
  11   1  25     1504.33     1603.64     77.94 o 
  12   1  25       24.92       84.08     38.28 o 
  13   1  25      889.83      907.22     60.36 o 
  14   1  25      220.03      222.14     44.42 o 
  15   1  25       71.95      142.87     57.11 o 
  16   1  25       16.49      -12.61     68.45 o 
   0   2  25     1046.30     1184.44    213.20 o 
   1   2  25     1874.38     1854.25     98.57 o 
   2   2  25      609.68      601.27     46.99 o 
   3   2  25    11182.05    11112.91    449.12 o 
   4   2  25       64.72      120.13     38.31 o 
   5   2  25     3962.70     4003.04    177.08 o 
   6   2  25       21.59       21.81     32.26 o 
   7   2  25     1062.50      999.04     62.14 o 
   8   2  25       73.43       74.59     35.37 o 
   9   2  25     3368.30     3390.05    139.32 o 
  10   2  25        4.15       47.46     37.70 o 
  11   2  25      275.33      287.25     44.92 o 
  12   2  25       65.56       49.49     37.30 o 
  13   2  25      499.94      442.87     47.89 o 
  14   2  25       66.47       61.73     40.83 o 
  15   2  25      204.98      218.56     78.19 o 
  16   2  25       22.31      160.30    102.59 o 
   1   3  25     1170.08     1133.87     74.80 o 
   2   3  25     2759.01     2629.96    111.21 o 
   3   3  25     1272.39     1144.68     73.27 o 
   4   3  25     2770.68     2741.53    155.77 o 
   5   3  25     4407.71     4408.84    170.51 o 
   6   3  25      753.38      767.31     54.57 o 
   7   3  25     3506.67     3644.25    146.45 o 
   8   3  25      268.39      228.33     40.42 o 
   9   3  25      391.25      407.36     49.67 o 
  10   3  25      272.59      207.41     43.46 o 
  11   3  25        2.76      -37.45     37.45 o 
  12   3  25        8.90        6.26     40.32 o 
  13   3  25      308.04      344.33     52.26 o 
  14   3  25        6.83       79.70     41.76 o 
  15   3  25      893.79     1123.09    119.89 o 
  16   3  25      139.55      198.77    102.59 o 
   0   4  25     1755.36     1830.42    138.23 o 
   1   4  25      143.04       96.42     35.61 o 
   2   4  25     1361.57     1295.00     70.51 o 
   3   4  25        7.04      -29.69     33.36 o 
   4   4  25     1366.81     1286.98     78.23 o 
   5   4  25        2.20        0.20     32.07 o 
   6   4  25     3491.08     3596.38    145.56 o 
   7   4  25       69.55       46.59     34.69 o 
   8   4  25      490.39      464.95     47.36 o 
   9   4  25      113.52       44.91     37.06 o 
  10   4  25        2.02      -35.82     35.82 o 
  11   4  25      666.18      744.91     59.61 o 
  12   4  25     1020.36     1101.82     73.75 o 
  13   4  25      348.52      465.95     57.34 o 
  14   4  25      120.85       45.37     46.87 o 
   1   5  25       60.72       26.91     52.29 o 
   2   5  25     1225.12     1135.80     73.50 o 
   3   5  25      198.40      289.19     37.99 o 
   4   5  25      834.77      759.47     52.67 o 
   5   5  25     2385.49     2337.10    199.43 o 
   6   5  25      211.50      171.39     38.43 o 
   7   5  25     2841.43     2792.09    120.27 o 
   8   5  25     1410.85     1419.27     78.93 o 
   9   5  25      904.43      883.94     61.92 o 
  10   5  25     1366.73     1368.15     93.53 o 
  11   5  25      317.62      398.66     50.62 o 
  12   5  25        7.86       -9.87     40.91 o 
  13   5  25       26.31      -24.26     44.36 o 
  14   5  25      507.46      391.37     72.68 o 
   0   6  25       82.38      157.09     83.36 o 
   1   6  25      424.60      473.91     58.28 o 
   2   6  25        7.78       74.77     32.62 o 
   3   6  25     1257.84     1414.40     81.37 o 
   4   6  25      431.90      471.27     70.53 o 
   5   6  25      113.58       57.86     38.09 o 
   6   6  25        3.95      -35.11     35.11 o 
   7   6  25       15.04      -34.96     34.96 o 
   8   6  25      112.37      128.54     38.40 o 
   9   6  25      333.82      355.11     48.98 o 
  10   6  25      269.73      313.72     46.90 o 
  11   6  25       43.45       43.62     40.99 o 
  12   6  25      589.67      591.21     59.26 o 
  13   6  25        8.03        3.05     49.55 o 
   1   7  25     1821.11     1825.03    101.59 o 
   2   7  25      468.60      596.57     66.58 o 
   3   7  25      213.78      259.68     51.56 o 
   4   7  25     1594.24     1566.78     90.29 o 
   5   7  25      770.27      691.80     68.85 o 
   6   7  25      142.91      155.26     48.58 o 
   7   7  25      411.39      566.41     66.00 o 
   8   7  25        0.19       12.74     47.34 o 
   9   7  25     1428.99     1443.32     91.98 o 
  10   7  25        8.59       -2.61     46.91 o 
  11   7  25      161.26      159.07     52.88 o 
  12   7  25      205.06      158.61     48.66 o 
  13   7  25      151.25      139.78    158.70 o 
   0   8  25      995.05     1109.03     85.10 o 
   1   8  25       16.70       13.48     33.15 o 
   2   8  25      455.83      455.50     52.08 o 
   3   8  25        3.03      -29.29     43.71 o 
   4   8  25       49.71       77.64     40.44 o 
   5   8  25      501.27      506.58     86.91 o 
   6   8  25      790.52      763.91     79.42 o 
   7   8  25      386.74      399.92     64.10 o 
   8   8  25      214.83      258.53     60.16 o 
   9   8  25      111.84       66.09     48.87 o 
  10   8  25      141.57      188.67     47.18 o 
  11   8  25      249.07      225.80     49.83 o 
  12   8  25      262.03      203.99     71.75 o 
  13   8  25        3.45      109.00     96.18 o 
   1   9  25       62.70       48.53     35.16 o 
   2   9  25      467.74      448.24     47.51 o 
   3   9  25      907.23     1019.67     75.58 o 
   4   9  25      498.27      394.14     65.03 o 
   5   9  25     1685.64     1703.93    117.66 o 
   6   9  25       99.70      144.26     58.47 o 
   7   9  25     1241.95     1239.61     99.92 o 
   8   9  25      335.37      278.06     66.29 o 
   9   9  25       20.85        1.67     60.39 o 
  10   9  25      240.81      195.09     70.14 o 
   0  10  25       39.29      -35.67     54.27 o 
   1  10  25      129.40      208.76     43.83 o 
   2  10  25      140.87      221.74     56.05 o 
   3  10  25      806.65      872.17     66.06 o 
   4  10  25       87.06       53.51     51.62 o 
   5  10  25       54.08       16.20     55.84 o 
   6  10  25      162.90      112.94     56.62 o 
   7  10  25      220.23      126.49     61.82 o 
   8  10  25        7.78      -33.73     56.13 o 
   9  10  25      386.70      419.98    128.24 o 
   1  11  25     1238.03     1236.13     76.84 o 
   2  11  25      158.34      -18.73     38.32 o 
   3  11  25      585.72      488.38     52.44 o 
   4  11  25       58.72       55.77     36.69 o 
   5  11  25        4.04       60.15     71.17 o 
   6  11  25      225.23      317.16     67.32 o 
   7  11  25       65.78      -31.18     77.60 o 
   0  12  25      118.27       68.39     64.58 o 
   1  12  25       11.76       42.26     46.12 o 
   2  12  25       73.02       85.96     55.84 o 
   3  12  25      187.04      278.79     46.26 o 
   4  12  25       47.77       81.45     42.06 o 
   5  12  25       31.76      -38.47    115.41 o 
   1  13  25     1097.46      756.61    128.24 o 
   2  13  25      373.85      380.83     72.70 o 
   3  13  25       80.39       32.46     64.89 o 
   4  13  25       74.80      -15.30    141.06 o 
   0   0  26    38288.86    39853.37   3145.05 o 
   1   0  26       87.71      248.81     60.04 o 
   2   0  26    17683.16    18369.16   1039.40 o 
   3   0  26     2028.91     2087.08    224.42 o 
   4   0  26      231.29      120.36     54.27 o 
   5   0  26      155.36      105.52     53.24 o 
   6   0  26     6119.04     5795.65    349.02 o 
   7   0  26      503.13      553.81     79.34 o 
   8   0  26      649.96      788.24    184.34 o 
   9   0  26      662.63      468.18     80.45 o 
  10   0  26     1742.84     1586.45    137.02 o 
  11   0  26      157.75      138.01     54.35 o 
  12   0  26     2840.84     2993.92    167.69 o 
  13   0  26      336.77      424.45     79.05 o 
  14   0  26     1287.78     1171.92    133.05 o 
  15   0  26      131.39      150.68    102.59 o 
   1   1  26     1235.00     1478.49     85.33 o 
   2   1  26     6533.19     6507.50    274.10 o 
   3   1  26       40.83        4.08     43.78 o 
   4   1  26     6010.29     6010.55    253.62 o 
   5   1  26      713.35      697.80     59.34 o 
   6   1  26       80.42       28.75     37.90 o 
   7   1  26      256.78      185.42     42.41 o 
   8   1  26     1329.95     1175.47     79.24 o 
   9   1  26       75.27       97.66     43.19 o 
  10   1  26      885.17      834.32     60.76 o 
  11   1  26       32.24       53.98     41.19 o 
  12   1  26      110.11      102.93     45.20 o 
  13   1  26      144.55      140.00     42.93 o 
  14   1  26      138.54      147.26     61.16 o 
  15   1  26       81.29      174.82     76.68 o 
   0   2  26      775.85      959.54    107.40 o 
   1   2  26      147.29      149.55     38.80 o 
   2   2  26     1036.47     1088.20     70.79 o 
   3   2  26       43.98      152.52     37.86 o 
   4   2  26     2194.38     2491.93    140.67 o 
   5   2  26       12.35       15.11     37.34 o 
   6   2  26     1517.45     1173.13     77.73 o 
   7   2  26       69.21       75.99     40.32 o 
   8   2  26      690.50      716.47     55.25 o 
   9   2  26      262.11      227.05     42.53 o 
  10   2  26      192.22      151.17     41.46 o 
  11   2  26        3.94      -38.49     38.49 o 
  12   2  26      568.60      545.48     60.32 o 
  13   2  26      110.06       46.03     44.63 o 
  14   2  26      378.17      182.74    109.00 o 
  15   2  26      152.98      137.86     96.18 o 
   1   3  26      152.75      117.02     39.80 o 
   2   3  26     4594.21     4763.47    206.76 o 
   3   3  26       70.87       58.18     36.16 o 
   4   3  26     2617.15     2767.17    152.96 o 
   5   3  26       13.02       71.85     39.92 o 
   6   3  26      806.51      948.60     71.58 o 
   7   3  26        1.34        7.85     34.59 o 
   8   3  26      812.92      749.76     56.27 o 
   9   3  26       46.55       38.15     36.62 o 
  10   3  26     1470.81     1425.44     81.40 o 
  11   3  26       49.65       27.35     39.22 o 
  12   3  26      184.34      263.18     49.90 o 
  13   3  26      129.80      148.31     49.42 o 
  14   3  26        5.46       54.50    109.00 o 
   0   4  26     2251.82     2299.86    163.17 o 
   1   4  26        6.16      -31.00     31.00 o 
   2   4  26      258.77      306.60     49.91 o 
   3   4  26     1451.14     1267.76     78.91 o 
   4   4  26     2807.49     2707.22    150.95 o 
   5   4  26       50.85       96.34     47.34 o 
   6   4  26     6866.01     6822.97    254.21 o 
   7   4  26       95.74       42.28     34.23 o 
   8   4  26     2009.13     2067.39    100.24 o 
   9   4  26      153.38       78.45     39.44 o 
  10   4  26      642.33      671.18     63.59 o 
  11   4  26        0.01      -12.17     40.06 o 
  12   4  26      103.06       39.31     44.98 o 
  13   4  26      122.81      100.82     56.28 o 
  14   4  26      612.51      506.54    131.44 o 
   1   5  26      227.85      258.64     41.93 o 
   2   5  26     2345.42     2458.96    142.43 o 
   3   5  26      222.67      253.00     43.17 o 
   4   5  26     1064.63     1065.98     84.16 o 
   5   5  26      482.93      468.58     51.78 o 
   6   5  26      273.95      247.59     45.07 o 
   7   5  26      494.35      437.62     47.48 o 
   8   5  26      105.70       55.79     37.45 o 
   9   5  26       23.98       41.19     38.59 o 
  10   5  26       84.04      102.79     43.13 o 
  11   5  26      179.78      123.62     45.77 o 
  12   5  26      631.52      622.00     60.69 o 
  13   5  26       32.68       96.94     71.17 o 
   0   6  26     1561.09     1417.04    176.33 o 
   1   6  26      103.72       61.65     43.62 o 
   2   6  26     1720.57     1674.44    111.63 o 
   3   6  26      219.01      255.31     37.93 o 
   4   6  26      263.42      272.31     43.71 o 
   5   6  26       44.03       37.59     38.79 o 
   6   6  26      259.42      228.16     45.58 o 
   7   6  26      160.32      161.98     44.30 o 
   8   6  26     2291.50     2273.52    109.64 o 
   9   6  26      391.04      289.22     45.64 o 
  10   6  26      554.05      550.93     56.56 o 
  11   6  26       91.71      148.80     45.58 o 
  12   6  26      250.22      234.84     63.31 o 
   1   7  26      124.39      148.33     48.05 o 
   2   7  26        6.61      -21.33     37.28 o 
   3   7  26        7.49      -40.48     40.48 o 
   4   7  26      113.55       65.48     58.81 o 
   5   7  26        9.63      -11.47     61.65 o 
   6   7  26      403.07      438.55     60.15 o 
   7   7  26       55.63       21.55     48.91 o 
   8   7  26     1015.14     1001.08     85.56 o 
   9   7  26      355.42      342.43     55.08 o 
  10   7  26      246.35      200.34     54.07 o 
  11   7  26      256.40      202.06     55.48 o 
  12   7  26      135.65      206.33     65.46 o 
   0   8  26      362.86      459.12     57.97 o 
   1   8  26       54.28      114.17     59.59 o 
   2   8  26      312.49      374.73     73.39 o 
   3   8  26       45.37       29.78     52.29 o 
   4   8  26     2024.73     2374.74    150.58 o 
   5   8  26      384.27      483.99     79.32 o 
   6   8  26     2715.27     2776.82    162.36 o 
   7   8  26       56.06        9.30     51.23 o 
   8   8  26      825.66      729.76     83.02 o 
   9   8  26       62.75      -14.18     58.47 o 
  10   8  26        7.51       -3.49     50.99 o 
  11   8  26        4.81      -37.90     58.48 o 
  12   8  26      238.24      285.33    112.21 o 
   1   9  26        3.80      -10.44     35.15 o 
   2   9  26      116.72      129.50     45.62 o 
   3   9  26       50.47      218.47     56.05 o 
   4   9  26      162.91      226.05     60.15 o 
   5   9  26      328.68      305.12     64.04 o 
   6   9  26       88.64      -29.78     55.07 o 
   7   9  26      263.12      183.19     60.39 o 
   8   9  26      859.73      923.99     91.15 o 
   9   9  26        1.17       25.22     75.92 o 
   0  10  26      427.24      418.16     77.99 o 
   1  10  26       45.63      -23.92     37.91 o 
   2  10  26      488.48      513.05     61.27 o 
   3  10  26        5.64       72.96     46.78 o 
   4  10  26      675.43      563.73    115.41 o 
   5  10  26       33.74       92.97     60.92 o 
   6  10  26      304.22      313.19     68.04 o 
   7  10  26      127.73       64.62     80.45 o 
   8  10  26       14.62       54.50    109.00 o 
   1  11  26        1.40      -14.09     43.96 o 
   2  11  26     1190.79     1310.02     90.85 o 
   3  11  26       30.53       88.42     47.72 o 
   4  11  26      297.45      124.64    117.22 o 
   5  11  26       10.16       45.58     78.19 o 
   6  11  26       24.24       57.71    109.00 o 
   0  12  26     2799.44     2526.30    278.92 o 
   1  12  26       26.14      -36.09     53.09 o 
   2  12  26      741.48      794.27     68.74 o 
   3  12  26       27.16      -55.16     74.04 o 
   4  12  26       11.09      -70.74     70.74 o 
   1   1  27    10891.27    11327.25    461.66 o 
   2   1  27     1526.37     1776.09    114.02 o 
   3   1  27     2881.48     3353.26    222.16 o 
   4   1  27      434.70      499.92     61.45 o 
   5   1  27        0.48      -22.84     38.14 o 
   6   1  27        1.48      -31.19     37.15 o 
   7   1  27      106.43       94.66     41.43 o 
   8   1  27      540.98      456.68     54.47 o 
   9   1  27      534.15      441.95     57.60 o 
  10   1  27      329.97      352.70     55.91 o 
  11   1  27     1765.07     1749.18    107.28 o 
  12   1  27      191.35      183.85     48.31 o 
  13   1  27     1056.07     1166.97    163.50 o 
  14   1  27      214.64      301.36    112.21 o 
   0   2  27     2116.16     2269.92    163.17 o 
   1   2  27     1786.13     1855.55    126.79 o 
   2   2  27       18.47        0.70     40.96 o 
   3   2  27     7481.74     7754.86    371.87 o 
   4   2  27      997.97     1004.60     83.73 o 
   5   2  27     1795.32     1869.79    105.29 o 
   6   2  27     1332.91     1338.63     85.19 o 
   7   2  27      445.09      379.17     51.93 o 
   8   2  27        0.39       81.13     43.62 o 
   9   2  27     1158.40     1088.76     80.32 o 
  10   2  27     1185.12     1245.28     84.77 o 
  11   2  27      404.07      332.76     50.95 o 
  12   2  27      745.01      760.96     64.57 o 
  13   2  27      142.10      173.12    109.00 o 
  14   2  27      158.63      230.83    112.21 o 
   1   3  27      425.64      433.32     48.10 o 
   2   3  27      267.26      304.45     52.29 o 
   3   3  27      793.13      753.43     72.14 o 
   4   3  27       14.00       47.48     44.35 o 
   5   3  27     5387.82     5208.67    261.49 o 
   6   3  27      981.14     1075.91     76.00 o 
   7   3  27     5791.59     6069.63    260.35 o 
   8   3  27     1169.38     1179.04     82.07 o 
   9   3  27      793.44      751.07     58.53 o 
  10   3  27      119.52      148.05     43.72 o 
  11   3  27       10.58      -34.17     38.63 o 
  12   3  27       77.53       66.83     47.42 o 
  13   3  27      810.26      888.05    147.47 o 
   0   4  27       25.80       -9.62     49.87 o 
   1   4  27      266.70      270.45     43.62 o 
   2   4  27      414.45      447.21     58.54 o 
   3   4  27      633.75      518.04     62.78 o 
   4   4  27       12.04       35.78     43.30 o 
   5   4  27        0.59       -3.05     44.35 o 
   6   4  27      248.47      373.75     57.19 o 
   7   4  27      314.93      289.19     51.10 o 
   8   4  27      654.86      601.32     55.49 o 
   9   4  27       20.25       -6.68     39.22 o 
  10   4  27       27.55       63.32     42.14 o 
  11   4  27        9.44       20.10     43.82 o 
  12   4  27       19.34       -8.88     49.24 o 
  13   4  27      559.36      445.63    128.24 o 
   1   5  27      554.76      581.90     64.04 o 
   2   5  27      433.47      530.47     64.58 o 
   3   5  27      391.40      374.82     48.36 o 
   4   5  27      119.61      140.06     49.19 o 
   5   5  27     1243.02     1016.39     84.09 o 
   6   5  27       33.65       13.26     46.79 o 
   7   5  27      352.83      360.38     52.38 o 
   8   5  27      603.67      635.96     56.87 o 
   9   5  27     2042.02     1928.82     98.78 o 
  10   5  27      811.30      832.17     65.33 o 
  11   5  27     2301.25     2373.43    116.59 o 
  12   5  27       16.46      -14.06     63.16 o 
   0   6  27       33.41       99.38     80.15 o 
   1   6  27        7.34       43.26     51.77 o 
   2   6  27       12.29       13.22     43.71 o 
   3   6  27       62.20       78.06     38.09 o 
   4   6  27       95.66      149.79     47.84 o 
   5   6  27      151.86      181.10     43.06 o 
   6   6  27      137.73       46.96     41.37 o 
   7   6  27      270.48      188.41     46.45 o 
   8   6  27      205.25      154.05     47.07 o 
   9   6  27      166.91      117.16     44.33 o 
  10   6  27      535.57      495.95     55.87 o 
  11   6  27      499.32      523.79     75.85 o 
  12   6  27       74.56       -2.26    105.80 o 
   1   7  27     1930.98     1886.35    125.18 o 
   2   7  27      208.91      149.85     53.04 o 
   3   7  27      794.04      848.57     77.94 o 
   4   7  27      392.54      320.33     73.74 o 
   5   7  27      337.62      356.78     72.44 o 
   6   7  27      582.98      673.87     82.22 o 
   7   7  27     1224.63     1333.58    123.19 o 
   8   7  27       40.65       -1.36     48.58 o 
   9   7  27      556.06      566.47    130.50 o 
  10   7  27      226.78      182.17     62.66 o 
  11   7  27       38.35        2.43     64.69 o 
   0   8  27     1491.10     1282.39    176.33 o 
   1   8  27      104.43      137.86     53.68 o 
   2   8  27      165.73      128.70     55.07 o 
   3   8  27        9.05       24.44     42.58 o 
   4   8  27      132.05      111.57     56.62 o 
   5   8  27        0.06       90.40     55.28 o 
   6   8  27      133.02      266.67     62.90 o 
   7   8  27      387.54      427.85     78.93 o 
   8   8  27      734.54      683.85     80.44 o 
   9   8  27       47.38      -73.74     99.38 o 
  10   8  27      105.61       32.06    105.80 o 
   1   9  27       57.40       80.58     62.93 o 
   2   9  27       10.20       22.88     51.56 o 
   3   9  27      944.13     1102.88     81.25 o 
   4   9  27        4.72       -0.55     56.68 o 
   5   9  27     2590.16     2835.73    167.60 o 
   6   9  27        1.38       85.57    119.16 o 
   7   9  27     1461.77     1375.52    110.97 o 
   8   9  27       16.83      -41.68     99.38 o 
   0  10  27      859.50     1064.38    163.50 o 
   1  10  27      134.83       54.01     55.05 o 
   2  10  27      483.53      598.86     63.83 o 
   3  10  27     1147.12     1170.96     99.15 o 
   4  10  27        8.48       -4.47     52.79 o 
   5  10  27      121.71      134.65     82.72 o 
   6  10  27       60.49       16.31     77.99 o 
   7  10  27      546.07      657.22    144.27 o 
   1  11  27     1315.36     1461.92    185.95 o 
   2  11  27      187.06      211.77     50.92 o 
   3  11  27      235.86      500.45    317.39 o 
   4  11  27      237.49      405.99     92.86 o 
   0  12  27        8.53      -64.12     70.53 o 
   1  12  27       12.98      -64.12     64.12 o 
   0   0  28     3465.97     3879.22    349.45 o 
   1   0  28        8.12       25.51     50.97 o 
   2   0  28      901.73      811.11    131.44 o 
   3   0  28      231.58      275.71     96.18 o 
   4   0  28       81.34      160.30     89.77 o 
   5   0  28       19.06       48.52     58.81 o 
   6   0  28      245.31      477.50    152.28 o 
   7   0  28     2548.90     2837.67    199.45 o 
   8   0  28      124.44      161.82     66.85 o 
   9   0  28      823.60      742.07     98.44 o 
  10   0  28     1629.85     1710.44    165.11 o 
  11   0  28       95.28       11.98     64.58 o 
   1   1  28        4.54       78.03     36.66 o 
   2   1  28      572.18      602.76     80.45 o 
   3   1  28       21.06       26.04     72.13 o 
   4   1  28      324.04      352.74     57.14 o 
   5   1  28      710.12      872.21     68.72 o 
   6   1  28       14.65      -21.53     40.65 o 
   7   1  28       28.50        4.92     41.93 o 
   8   1  28      667.92      640.15     91.62 o 
   9   1  28      443.93      392.75     55.12 o 
  10   1  28        3.43       43.39     46.36 o 
  11   1  28      544.56      469.47     59.28 o 
   0   2  28       32.53       83.70     88.16 o 
   1   2  28      407.08      426.47     48.56 o 
   2   2  28       40.80       33.80     42.41 o 
   3   2  28      521.50      576.12     91.37 o 
   4   2  28      851.13      866.53     78.96 o 
   5   2  28      176.01      121.75     50.50 o 
   6   2  28     1976.07     2009.85    127.25 o 
   7   2  28      125.94      108.58     46.45 o 
   8   2  28      425.50      492.95     59.84 o 
   9   2  28        6.27       19.99     46.03 o 
  10   2  28      195.11      290.55     55.03 o 
  11   2  28      193.71      146.72     58.52 o 
  13   2  28        0.19      -54.50     89.77 o 
   1   3  28      252.34      223.17     50.50 o 
   2   3  28       28.07       37.34     42.25 o 
   3   3  28       51.53      140.36     62.06 o 
   4   3  28        0.27       24.10     44.35 o 
   5   3  28     1659.44     1639.02    111.30 o 
   6   3  28      102.71       92.45     44.75 o 
   7   3  28      286.42      355.69     58.31 o 
   8   3  28       37.48        8.39     45.76 o
[truncated: 16,702 more chars]
